# Supplementary material for: Comparative genomic analysis of Citrobacter sp. XT1-2-2 reveals insights into the molecular mechanism of microbial immobilization of heavy metals
Source: BMC Genomics. 2022 Dec 19;23:838. doi: 10.1186/s12864-022-09069-4 (PMC9764585; doi:10.1186/s12864-022-09069-4)
Supplement: Supplementary file 6 — Additional file 6: Supplementary Table S6. all the genes on the genomic islands of Citrobacter sp. XT1-2-2. [file 12864_2022_9069_MOESM6_ESM.xls]

## Sheet: Additional file 5
Table S5. all the genes on the genomic islands of Citrobacter sp. XT1-2-2
Island start	Island end	Length	Method	Gene name	Gene ID	Locus	Gene start	Gene end	Strand	Product	External Annotations
116555	124879	8324	Predicted by at least one method	WP_085049108.1		M4I31_RS00575	116555	117679	1	glycosyltransferase family 4 protein
116555	124879	8324	Predicted by at least one method	WP_038635354.1	rfaP	M4I31_RS00580	117672	118469	1	lipopolysaccharide core heptose(I) kinase RfaP
116555	124879	8324	Predicted by at least one method	WP_085049107.1		M4I31_RS00585	118500	119519	1	lipopolysaccharide 1,2-glucosyltransferase
116555	124879	8324	Predicted by at least one method	WP_085049106.1		M4I31_RS00590	119567	120559	1	lipopolysaccharide 1,2-glucosyltransferase
116555	124879	8324	Predicted by at least one method	WP_085049105.1		M4I31_RS00595	120587	121531	-1	glycosyltransferase family 8 protein
116555	124879	8324	Predicted by at least one method	WP_085049104.1	rfaQ	M4I31_RS00600	121532	122587	-1	lipopolysaccharide core heptosyltransferase RfaQ
116555	124879	8324	Predicted by at least one method	WP_085049103.1		M4I31_RS00605	122589	123602	-1	glycosyltransferase family 2 protein
116555	124879	8324	Predicted by at least one method	WP_139815587.1		M4I31_RS00610	123599	124879	-1	O-antigen ligase family protein
684514	697944	13430	Predicted by at least one method	WP_250856854.1		M4I31_RS03350	684514	685374	1	phage regulatory CII family protein
684514	697944	13430	Predicted by at least one method	WP_003838043.1		M4I31_RS03355	685436	686458	1	phage major capsid protein, P2 family
684514	697944	13430	Predicted by at least one method	WP_052928182.1	gpM	M4I31_RS03360	686462	687163	1	phage terminase small subunit
684514	697944	13430	Predicted by at least one method	WP_250856873.1		M4I31_RS03365	687260	687700	1	head completion/stabilization protein
684514	697944	13430	Predicted by at least one method			M4I31_RS03370	687676	688296	1	hypothetical protein
684514	697944	13430	Predicted by at least one method	WP_250856855.1		M4I31_RS03375	688268	688813	1	hypothetical protein
684514	697944	13430	Predicted by at least one method	WP_250856856.1		M4I31_RS03380	688813	690516	1	hypothetical protein
684514	697944	13430	Predicted by at least one method	WP_250856857.1		M4I31_RS03385	691174	691356	1	hypothetical protein
684514	697944	13430	Predicted by at least one method	WP_250856858.1		M4I31_RS03390	691402	692490	-1	hypothetical protein
684514	697944	13430	Predicted by at least one method	WP_085048710.1	mug	M4I31_RS03400	693073	693579	1	G/U mismatch-specific DNA glycosylase
684514	697944	13430	Predicted by at least one method	WP_038634001.1	rpoD	M4I31_RS03405	693625	695469	-1	RNA polymerase sigma factor RpoD
684514	697944	13430	Predicted by at least one method	WP_038633998.1	dnaG	M4I31_RS03410	695743	697488	-1	DNA primase
684514	697944	13430	Predicted by at least one method	WP_001144069.1	rpsU	M4I31_RS03415	697729	697944	-1	30S ribosomal protein S21
866014	870658	4644	Predicted by at least one method	WP_085048768.1		M4I31_RS04235	866014	866865	1	DUF4393 domain-containing protein
866014	870658	4644	Predicted by at least one method	WP_085048769.1		M4I31_RS04240	866868	867074	-1	hypothetical protein
866014	870658	4644	Predicted by at least one method	WP_085048770.1		M4I31_RS04245	867130	867690	-1	tyrosine-type recombinase/integrase
866014	870658	4644	Predicted by at least one method	WP_063144558.1		M4I31_RS04250	868174	868386	1	hypothetical protein
866014	870658	4644	Predicted by at least one method	WP_000002667.1		M4I31_RS04255	868411	868659	-1	hypothetical protein
866014	870658	4644	Predicted by at least one method	WP_032968401.1		M4I31_RS04260	868895	869074	1	DUF3606 domain-containing protein
866014	870658	4644	Predicted by at least one method	WP_072058732.1		M4I31_RS04265	869130	869408	1	hypothetical protein
866014	870658	4644	Predicted by at least one method	WP_085048771.1		M4I31_RS04270	869435	870658	-1	tyrosine-type recombinase/integrase
866868	870658	3790	Predicted by at least one method	WP_085048769.1		M4I31_RS04240	866868	867074	-1	hypothetical protein
866868	870658	3790	Predicted by at least one method	WP_085048770.1		M4I31_RS04245	867130	867690	-1	tyrosine-type recombinase/integrase
866868	870658	3790	Predicted by at least one method	WP_063144558.1		M4I31_RS04250	868174	868386	1	hypothetical protein
866868	870658	3790	Predicted by at least one method	WP_000002667.1		M4I31_RS04255	868411	868659	-1	hypothetical protein
866868	870658	3790	Predicted by at least one method	WP_032968401.1		M4I31_RS04260	868895	869074	1	DUF3606 domain-containing protein
866868	870658	3790	Predicted by at least one method	WP_072058732.1		M4I31_RS04265	869130	869408	1	hypothetical protein
866868	870658	3790	Predicted by at least one method	WP_085048771.1		M4I31_RS04270	869435	870658	-1	tyrosine-type recombinase/integrase
1023873	1054484	30611	Predicted by at least one method	WP_085048828.1		M4I31_RS04940	1023873	1024529	1	HNH endonuclease
1023873	1054484	30611	Predicted by at least one method	WP_085048829.1		M4I31_RS04945	1024904	1025926	-1	IS110 family transposase
1023873	1054484	30611	Predicted by at least one method			M4I31_RS04950	1026658	1026916	-1	Fic family protein
1023873	1054484	30611	Predicted by at least one method	WP_085048830.1		M4I31_RS04955	1027049	1027762	-1	FadR family transcriptional regulator
1023873	1054484	30611	Predicted by at least one method	WP_085048831.1	idnD	M4I31_RS04960	1027850	1028899	-1	L-idonate 5-dehydrogenase
1023873	1054484	30611	Predicted by at least one method	WP_085048832.1		M4I31_RS04965	1028910	1030262	-1	MFS transporter
1023873	1054484	30611	Predicted by at least one method	WP_085048833.1		M4I31_RS04970	1030348	1031115	-1	SDR family oxidoreductase
1023873	1054484	30611	Predicted by at least one method	WP_085048834.1		M4I31_RS04975	1031442	1032695	1	starvation-sensing protein RspA
1023873	1054484	30611	Predicted by at least one method	WP_250856860.1		M4I31_RS04980	1032814	1033116	-1	hypothetical protein
1023873	1054484	30611	Predicted by at least one method	WP_085048836.1		M4I31_RS04985	1033326	1034111	-1	winged helix-turn-helix domain-containing protein
1023873	1054484	30611	Predicted by at least one method	WP_085048837.1		M4I31_RS04990	1034559	1035164	1	helix-turn-helix domain-containing protein
1023873	1054484	30611	Predicted by at least one method	WP_085048838.1		M4I31_RS04995	1035206	1036579	-1	HlyD family type I secretion periplasmic adaptor subunit
1023873	1054484	30611	Predicted by at least one method	WP_233638863.1		M4I31_RS05000	1036566	1038758	-1	type I secretion system permease/ATPase
1023873	1054484	30611	Predicted by at least one method	WP_085048840.1		M4I31_RS05005	1038849	1040192	-1	TolC family outer membrane protein
1023873	1054484	30611	Predicted by at least one method	WP_085048841.1		M4I31_RS05010	1040525	1049638	1	retention module-containing protein
1023873	1054484	30611	Predicted by at least one method	WP_087856250.1		M4I31_RS05015	1049690	1049971	1	hypothetical protein
1023873	1054484	30611	Predicted by at least one method	WP_085048842.1		M4I31_RS05020	1050045	1051979	-1	EAL domain-containing protein
1023873	1054484	30611	Predicted by at least one method	WP_085048843.1		M4I31_RS05025	1051989	1052687	-1	transglutaminase-like cysteine peptidase
1023873	1054484	30611	Predicted by at least one method	WP_085048844.1		M4I31_RS05030	1052684	1053577	-1	transporter substrate-binding domain-containing protein
1023873	1054484	30611	Predicted by at least one method	WP_085048845.1		M4I31_RS05035	1053561	1054484	-1	amino acid ABC transporter substrate-binding protein
1023873	1054484	30611	Predicted by at least one method	WP_085048846.1		M4I31_RS05040	1054477	1056669	-1	EAL domain-containing protein
1026979	1031084	4105	Predicted by at least one method	WP_085048830.1		M4I31_RS04955	1027049	1027762	-1	FadR family transcriptional regulator
1026979	1031084	4105	Predicted by at least one method	WP_085048831.1	idnD	M4I31_RS04960	1027850	1028899	-1	L-idonate 5-dehydrogenase
1026979	1031084	4105	Predicted by at least one method	WP_085048832.1		M4I31_RS04965	1028910	1030262	-1	MFS transporter
1026979	1031084	4105	Predicted by at least one method	WP_085048833.1		M4I31_RS04970	1030348	1031115	-1	SDR family oxidoreductase
1196272	1242479	46207	Predicted by at least one method	WP_051594538.1		M4I31_RS05705	1196272	1196586	1	HdeA/HdeB family chaperone
1196272	1242479	46207	Predicted by at least one method	WP_085048905.1		M4I31_RS05710	1196799	1199915	-1	efflux RND transporter permease subunit
1196272	1242479	46207	Predicted by at least one method	WP_085048906.1		M4I31_RS05715	1199944	1201101	-1	efflux RND transporter periplasmic adaptor subunit
1196272	1242479	46207	Predicted by at least one method	WP_085048907.1		M4I31_RS05720	1201379	1201945	-1	Slp family lipoprotein
1196272	1242479	46207	Predicted by at least one method	WP_085048908.1		M4I31_RS05725	1202294	1202683	-1	hypothetical protein
1196272	1242479	46207	Predicted by at least one method	WP_085048909.1		M4I31_RS05730	1203124	1203351	1	DUF1272 domain-containing protein
1196272	1242479	46207	Predicted by at least one method	WP_069324614.1		M4I31_RS05735	1203597	1204460	1	arginase family protein
1196272	1242479	46207	Predicted by at least one method	WP_085048910.1		M4I31_RS05740	1204549	1205121	1	TetR/AcrR family transcriptional regulator
1196272	1242479	46207	Predicted by at least one method	WP_079893831.1		M4I31_RS05745	1205251	1205703	-1	NUDIX domain-containing protein
1196272	1242479	46207	Predicted by at least one method	WP_079893830.1		M4I31_RS05750	1205857	1206405	-1	AAA family ATPase
1196272	1242479	46207	Predicted by at least one method			M4I31_RS05755	1206813	1207196	1	nucleotidyltransferase domain-containing protein
1196272	1242479	46207	Predicted by at least one method	WP_139815573.1		M4I31_RS05760	1207266	1208377	1	IS3 family transposase
1196272	1242479	46207	Predicted by at least one method	WP_139815574.1		M4I31_RS05765	1208726	1209808	-1	hypothetical protein
1196272	1242479	46207	Predicted by at least one method	WP_085048912.1		M4I31_RS05770	1210069	1210713	-1	hypothetical protein
1196272	1242479	46207	Predicted by at least one method	WP_049080045.1		M4I31_RS05775	1210715	1211962	-1	integrase domain-containing protein
1196272	1242479	46207	Predicted by at least one method	WP_137351692.1		M4I31_RS05785	1212565	1213728	-1	HlyD family efflux transporter periplasmic adaptor subunit
1196272	1242479	46207	Predicted by at least one method	WP_085048914.1		M4I31_RS05790	1213736	1215922	-1	type I secretion system permease/ATPase
1196272	1242479	46207	Predicted by at least one method	WP_085048915.1		M4I31_RS05795	1215919	1217328	-1	TolC family outer membrane protein
1196272	1242479	46207	Predicted by at least one method	WP_085048916.1		M4I31_RS05800	1217400	1228631	-1	Ig-like domain-containing protein
1196272	1242479	46207	Predicted by at least one method	WP_038643314.1	smpB	M4I31_RS05805	1229200	1229682	-1	SsrA-binding protein SmpB
1196272	1242479	46207	Predicted by at least one method	WP_038642770.1	ratA	M4I31_RS05810	1229837	1230280	1	type II toxin-antitoxin system toxin RatA
1196272	1242479	46207	Predicted by at least one method	WP_085048917.1		M4I31_RS05815	1230264	1230560	1	RnfH family protein
1196272	1242479	46207	Predicted by at least one method	WP_003826401.1	bamE	M4I31_RS05820	1230611	1230955	-1	outer membrane protein assembly factor BamE
1196272	1242479	46207	Predicted by at least one method	WP_085048918.1	recN	M4I31_RS05825	1231105	1232766	-1	DNA repair protein RecN
1196272	1242479	46207	Predicted by at least one method	WP_038642764.1	nadK	M4I31_RS05830	1232852	1233730	-1	NAD(+) kinase
1196272	1242479	46207	Predicted by at least one method	WP_038642760.1	grpE	M4I31_RS05835	1233853	1234446	1	nucleotide exchange factor GrpE
1196272	1242479	46207	Predicted by at least one method	WP_038642758.1		M4I31_RS05840	1234496	1235785	-1	HlyC/CorC family transporter
1196272	1242479	46207	Predicted by at least one method	WP_042313291.1		M4I31_RS05845	1235804	1236595	-1	inner membrane protein YpjD
1196272	1242479	46207	Predicted by at least one method	WP_006687321.1	ffh	M4I31_RS05850	1236762	1238123	1	signal recognition particle protein
1196272	1242479	46207	Predicted by at least one method	WP_003031228.1	rpsP	M4I31_RS05855	1238375	1238623	1	30S ribosomal protein S16
1196272	1242479	46207	Predicted by at least one method	WP_003031230.1	rimM	M4I31_RS05860	1238642	1239190	1	ribosome maturation factor RimM
1196272	1242479	46207	Predicted by at least one method	WP_003031232.1	trmD	M4I31_RS05865	1239235	1240002	1	tRNA (guanosine(37)-N1)-methyltransferase TrmD
1196272	1242479	46207	Predicted by at least one method	WP_006687325.1	rplS	M4I31_RS05870	1240042	1240389	1	50S ribosomal protein L19
1196272	1242479	46207	Predicted by at least one method	WP_000972010.1		M4I31_RS05875	1240534	1240752	-1	DNA-binding transcriptional regulator
1196272	1242479	46207	Predicted by at least one method	WP_213199250.1		M4I31_RS05880	1240828	1241997	-1	phage late control D family protein
1196272	1242479	46207	Predicted by at least one method	WP_103014777.1		M4I31_RS05885	1241994	1242479	-1	phage tail protein
1264572	1269682	5110	Predicted by at least one method	WP_000232650.1		M4I31_RS06035	1264572	1264754	-1	hypothetical protein
1264572	1269682	5110	Predicted by at least one method	WP_250856861.1		M4I31_RS06040	1264868	1267138	-1	replication endonuclease
1264572	1269682	5110	Predicted by at least one method	WP_170973594.1		M4I31_RS06045	1267125	1267718	1	hypothetical protein
1264572	1269682	5110	Predicted by at least one method	WP_213199229.1		M4I31_RS06050	1267740	1267964	-1	TraR/DksA family transcriptional regulator
1264572	1269682	5110	Predicted by at least one method	WP_193630162.1		M4I31_RS06055	1267964	1268191	-1	DUF2732 domain-containing protein
1264572	1269682	5110	Predicted by at least one method	WP_000963462.1		M4I31_RS06060	1268259	1268597	-1	DUF5347 domain-containing protein
1264572	1269682	5110	Predicted by at least one method	WP_213199228.1		M4I31_RS06065	1268561	1268761	-1	DUF2724 domain-containing protein
1264572	1269682	5110	Predicted by at least one method	WP_001550177.1		M4I31_RS06070	1268769	1269278	-1	phage regulatory CII family protein
1264572	1269682	5110	Predicted by at least one method	WP_001278192.1		M4I31_RS06075	1269329	1269682	-1	hypothetical protein
1457659	1483303	25644	Predicted by at least one method	WP_085049238.1	yfeX	M4I31_RS06940	1456767	1457666	1	porphyrinogen peroxidase
1457659	1483303	25644	Predicted by at least one method			M4I31_RS06945	1458090	1458227	1	hypothetical protein
1457659	1483303	25644	Predicted by at least one method	WP_085049236.1		M4I31_RS06950	1458954	1460405	1	MotA/TolQ/ExbB proton channel family protein
1457659	1483303	25644	Predicted by at least one method	WP_161668367.1		M4I31_RS06955	1460398	1461738	1	TolC family protein
1457659	1483303	25644	Predicted by at least one method	WP_159121833.1		M4I31_RS06960	1461762	1463003	1	HlyD family type I secretion periplasmic adaptor subunit
1457659	1483303	25644	Predicted by at least one method	WP_250856863.1		M4I31_RS06965	1463018	1481071	1	Ig-like domain-containing protein
1457659	1483303	25644	Predicted by at least one method			M4I31_RS06970	1481121	1483180	1	peptidase domain-containing ABC transporter
1542702	1553683	10981	Predicted by at least one method	WP_085047792.1		M4I31_RS07275	1542702	1543310	-1	DUF1062 domain-containing protein
1542702	1553683	10981	Predicted by at least one method	WP_085047793.1		M4I31_RS07280	1543592	1544224	1	DNA-binding protein
1542702	1553683	10981	Predicted by at least one method			M4I31_RS07285	1545231	1545422	1	type VI secretion system contractile sheath small subunit
1542702	1553683	10981	Predicted by at least one method			M4I31_RS07290	1545429	1545602	1	type VI secretion system contractile sheath large subunit
1542702	1553683	10981	Predicted by at least one method			M4I31_RS07295	1545615	1546325	1	type VI secretion system baseplate subunit TssK
1542702	1553683	10981	Predicted by at least one method		tssG	M4I31_RS07300	1546325	1547266	1	type VI secretion system baseplate subunit TssG
1542702	1553683	10981	Predicted by at least one method	WP_085047796.1	tssJ	M4I31_RS07305	1547302	1547826	1	type VI secretion system lipoprotein TssJ
1542702	1553683	10981	Predicted by at least one method			M4I31_RS07310	1547831	1548316	1	contractile injection system protein, VgrG/Pvc8 family
1542702	1553683	10981	Predicted by at least one method	WP_023219962.1		M4I31_RS07315	1548492	1548764	1	ogr/Delta-like zinc finger family protein
1542702	1553683	10981	Predicted by at least one method	WP_085047798.1		M4I31_RS07320	1549399	1551273	1	AAA family ATPase
1542702	1553683	10981	Predicted by at least one method	WP_085048251.1		M4I31_RS07325	1551274	1552440	-1	tyrosine-type recombinase/integrase
1542702	1553683	10981	Predicted by at least one method	WP_110498802.1		M4I31_RS07335	1552751	1553683	-1	formate/nitrite transporter family protein
1800008	1805988	5980	Predicted by at least one method	WP_085047893.1		M4I31_RS08435	1800008	1801045	1	hypothetical protein
1800008	1805988	5980	Predicted by at least one method	WP_121529274.1		M4I31_RS08440	1801097	1801429	-1	RcnB family protein
1800008	1805988	5980	Predicted by at least one method	WP_161668281.1		M4I31_RS08445	1802253	1805378	1	efflux RND transporter permease subunit
1800008	1805988	5980	Predicted by at least one method	WP_085047895.1		M4I31_RS08450	1805371	1805988	1	TetR/AcrR family transcriptional regulator
1801545	1806216	4671	Predicted by at least one method	WP_161668281.1		M4I31_RS08445	1802253	1805378	1	efflux RND transporter permease subunit
1801545	1806216	4671	Predicted by at least one method	WP_085047895.1		M4I31_RS08450	1805371	1805988	1	TetR/AcrR family transcriptional regulator
1895957	1914480	18523	Predicted by at least one method	WP_085047935.1	rfbA	M4I31_RS08845	1895957	1896835	1	glucose-1-phosphate thymidylyltransferase RfbA
1895957	1914480	18523	Predicted by at least one method	WP_085047936.1	rfbC	M4I31_RS08850	1896839	1897387	1	dTDP-4-dehydrorhamnose 3,5-epimerase
1895957	1914480	18523	Predicted by at least one method	WP_085047937.1		M4I31_RS08855	1897397	1898371	1	FAD-binding oxidoreductase
1895957	1914480	18523	Predicted by at least one method	WP_085047938.1	rfbF	M4I31_RS08860	1898387	1899160	1	glucose-1-phosphate cytidylyltransferase
1895957	1914480	18523	Predicted by at least one method	WP_085047939.1	rfbG	M4I31_RS08865	1899165	1900247	1	CDP-glucose 4,6-dehydratase
1895957	1914480	18523	Predicted by at least one method	WP_085047940.1	rfbH	M4I31_RS08870	1900274	1901587	1	lipopolysaccharide biosynthesis protein RfbH
1895957	1914480	18523	Predicted by at least one method	WP_085047941.1	rfbJ	M4I31_RS08875	1901628	1902485	1	CDP-abequose synthase
1895957	1914480	18523	Predicted by at least one method	WP_085047942.1		M4I31_RS08880	1902482	1903822	1	hypothetical protein
1895957	1914480	18523	Predicted by at least one method	WP_085047943.1		M4I31_RS08885	1903815	1904777	1	glycosyltransferase
1895957	1914480	18523	Predicted by at least one method	WP_085047944.1		M4I31_RS08890	1904977	1905591	1	transferase
1895957	1914480	18523	Predicted by at least one method	WP_085047945.1		M4I31_RS08895	1905593	1906636	1	glycosyltransferase family 2 protein
1895957	1914480	18523	Predicted by at least one method	WP_085048259.1		M4I31_RS08900	1906727	1907935	1	O-antigen ligase family protein
1895957	1914480	18523	Predicted by at least one method	WP_085047946.1		M4I31_RS08905	1907935	1908945	1	glycosyltransferase family 4 protein
1895957	1914480	18523	Predicted by at least one method	WP_085047947.1		M4I31_RS08910	1908932	1910089	1	glycosyltransferase family 4 protein
1895957	1914480	18523	Predicted by at least one method	WP_085047948.1		M4I31_RS08915	1910104	1911525	1	mannose-1-phosphate guanylyltransferase/mannose-6-phosphate isomerase
1895957	1914480	18523	Predicted by at least one method	WP_085047949.1		M4I31_RS08920	1911533	1912972	1	phosphomannomutase
1895957	1914480	18523	Predicted by at least one method	WP_250856866.1		M4I31_RS08925	1913050	1914480	1	undecaprenyl-phosphate galactose phosphotransferase
1982516	1987333	4817	Predicted by at least one method	WP_085047989.1		M4I31_RS09305	1982516	1983205	1	YafY family transcriptional regulator
1982516	1987333	4817	Predicted by at least one method	WP_085047990.1		M4I31_RS09310	1983276	1984022	1	SDR family oxidoreductase
1982516	1987333	4817	Predicted by at least one method	WP_085047991.1		M4I31_RS09315	1984206	1985096	-1	LysR substrate-binding domain-containing protein
1982516	1987333	4817	Predicted by at least one method	WP_085047992.1		M4I31_RS09320	1985316	1985495	1	hypothetical protein
1982516	1987333	4817	Predicted by at least one method	WP_161668231.1		M4I31_RS09325	1985513	1986352	1	MBL fold metallo-hydrolase
1982516	1987333	4817	Predicted by at least one method	WP_085047994.1		M4I31_RS09330	1986562	1986921	1	hypothetical protein
1982516	1987333	4817	Predicted by at least one method	WP_085047995.1		M4I31_RS09335	1987001	1987333	1	EmrE family multidrug efflux SMR transporter
2288475	2294564	6089	Predicted by at least one method	WP_085048109.1		M4I31_RS10850	2288475	2288978	1	hypothetical protein
2288475	2294564	6089	Predicted by at least one method	WP_038640925.1		M4I31_RS10855	2288988	2289434	1	DUF421 domain-containing protein
2288475	2294564	6089	Predicted by at least one method	WP_233638400.1		M4I31_RS10860	2289445	2289960	1	2-oxo-tetronate isomerase
2288475	2294564	6089	Predicted by at least one method	WP_085048111.1		M4I31_RS10865	2290137	2291045	1	SDR family oxidoreductase
2288475	2294564	6089	Predicted by at least one method	WP_038640920.1		M4I31_RS10870	2291141	2291785	-1	quinolone resistance pentapeptide repeat protein QnrB12
2288475	2294564	6089	Predicted by at least one method	WP_165353568.1	pspF	M4I31_RS10875	2291868	2292857	-1	phage shock protein operon transcriptional activator
2288475	2294564	6089	Predicted by at least one method	WP_085048112.1	pspA	M4I31_RS10880	2293013	2293681	1	phage shock protein PspA
2288475	2294564	6089	Predicted by at least one method	WP_038640917.1	pspB	M4I31_RS10885	2293736	2293960	1	envelope stress response membrane protein PspB
2288475	2294564	6089	Predicted by at least one method	WP_004193243.1	pspC	M4I31_RS10890	2293960	2294319	1	envelope stress response membrane protein PspC
2288475	2294564	6089	Predicted by at least one method	WP_038640914.1	pspD	M4I31_RS10895	2294334	2294564	1	phage shock protein PspD
2489528	2498520	8992	Predicted by at least one method	WP_085048217.1		M4I31_RS11805	2489528	2490799	-1	general secretion pathway protein GspD
2489528	2498520	8992	Predicted by at least one method	WP_176281255.1		M4I31_RS11810	2491056	2491838	-1	assembly protein
2489528	2498520	8992	Predicted by at least one method	WP_085048218.1		M4I31_RS11815	2491840	2492178	-1	DUF5455 family protein
2489528	2498520	8992	Predicted by at least one method	WP_085048219.1		M4I31_RS11820	2492180	2493172	-1	hypothetical protein
2489528	2498520	8992	Predicted by at least one method	WP_085653150.1		M4I31_RS11825	2493157	2494425	-1	hypothetical protein
2489528	2498520	8992	Predicted by at least one method	WP_085048221.1		M4I31_RS11830	2494469	2494708	-1	hypothetical protein
2489528	2498520	8992	Predicted by at least one method	WP_085048222.1		M4I31_RS11835	2494889	2495158	-1	hypothetical protein
2489528	2498520	8992	Predicted by at least one method	WP_139815559.1		M4I31_RS11840	2495152	2495364	-1	hypothetical protein
2489528	2498520	8992	Predicted by at least one method	WP_233638871.1		M4I31_RS11845	2495372	2496487	-1	phage/plasmid replication protein, II/X family
2489528	2498520	8992	Predicted by at least one method	WP_085048223.1		M4I31_RS11850	2496757	2496939	1	hypothetical protein
2489528	2498520	8992	Predicted by at least one method	WP_250856871.1		M4I31_RS11855	2497831	2498520	-1	FCD domain-containing protein
2584741	2628704	43963	Predicted by at least one method	WP_038640435.1		M4I31_RS12280	2584741	2585238	1	ferritin-like domain-containing protein
2584741	2628704	43963	Predicted by at least one method	WP_038640433.1		M4I31_RS12285	2585263	2585769	1	ferritin-like domain-containing protein
2584741	2628704	43963	Predicted by at least one method	WP_085049356.1		M4I31_RS12290	2585820	2587226	1	cytochrome ubiquinol oxidase subunit I
2584741	2628704	43963	Predicted by at least one method	WP_085049357.1	cydB	M4I31_RS12295	2587226	2588236	1	cytochrome d ubiquinol oxidase subunit II
2584741	2628704	43963	Predicted by at least one method	WP_085049358.1		M4I31_RS12300	2589139	2593089	1	hypothetical protein
2584741	2628704	43963	Predicted by at least one method	WP_161668260.1		M4I31_RS12305	2593377	2602445	-1	PLxRFG domain-containing protein
2584741	2628704	43963	Predicted by at least one method	WP_085049360.1		M4I31_RS12310	2602537	2602980	-1	hypothetical protein
2584741	2628704	43963	Predicted by at least one method	WP_085049361.1		M4I31_RS12315	2603240	2603443	-1	hypothetical protein
2584741	2628704	43963	Predicted by at least one method	WP_085049362.1		M4I31_RS12320	2603574	2603930	-1	hypothetical protein
2584741	2628704	43963	Predicted by at least one method	WP_085049363.1		M4I31_RS12325	2603983	2604864	-1	hypothetical protein
2584741	2628704	43963	Predicted by at least one method	WP_085049364.1		M4I31_RS12330	2605020	2605199	-1	hypothetical protein
2584741	2628704	43963	Predicted by at least one method	WP_085049365.1		M4I31_RS12335	2605294	2605482	-1	hypothetical protein
2584741	2628704	43963	Predicted by at least one method	WP_085049366.1		M4I31_RS12340	2606113	2606886	-1	hypothetical protein
2584741	2628704	43963	Predicted by at least one method	WP_085049367.1		M4I31_RS12345	2606984	2607286	-1	hypothetical protein
2584741	2628704	43963	Predicted by at least one method	WP_085049368.1		M4I31_RS12350	2607566	2607781	1	transposase
2584741	2628704	43963	Predicted by at least one method	WP_085049369.1		M4I31_RS12355	2608220	2609032	1	hypothetical protein
2584741	2628704	43963	Predicted by at least one method	WP_085049370.1		M4I31_RS12360	2609236	2610174	-1	HNH endonuclease
2584741	2628704	43963	Predicted by at least one method			M4I31_RS12365	2610641	2610770	-1	QacE family quaternary ammonium compound efflux SMR transporter
2584741	2628704	43963	Predicted by at least one method	WP_085049372.1		M4I31_RS12370	2610860	2611987	-1	hypothetical protein
2584741	2628704	43963	Predicted by at least one method	WP_085049373.1		M4I31_RS12375	2612252	2613280	-1	DUF968 domain-containing protein
2584741	2628704	43963	Predicted by at least one method	WP_085049374.1		M4I31_RS12380	2613264	2613842	-1	MT-A70 family methyltransferase
2584741	2628704	43963	Predicted by at least one method	WP_085049375.1		M4I31_RS12385	2614023	2614718	-1	replication protein P
2584741	2628704	43963	Predicted by at least one method	WP_085049376.1		M4I31_RS12390	2614715	2615686	-1	hypothetical protein
2584741	2628704	43963	Predicted by at least one method	WP_161668224.1		M4I31_RS12395	2615791	2615946	-1	hypothetical protein
2584741	2628704	43963	Predicted by at least one method	WP_085049377.1		M4I31_RS12400	2615939	2616247	-1	hypothetical protein
2584741	2628704	43963	Predicted by at least one method	WP_085049378.1		M4I31_RS12405	2616287	2616484	-1	Cro/CI family transcriptional regulator
2584741	2628704	43963	Predicted by at least one method	WP_085049379.1		M4I31_RS12410	2616577	2617269	1	helix-turn-helix transcriptional regulator
2584741	2628704	43963	Predicted by at least one method	WP_085049380.1		M4I31_RS12415	2617954	2618778	-1	hypothetical protein
2584741	2628704	43963	Predicted by at least one method	WP_085049381.1		M4I31_RS12420	2618917	2619231	1	DUF4406 domain-containing protein
2584741	2628704	43963	Predicted by at least one method	WP_085049382.1		M4I31_RS12425	2619231	2619539	1	hypothetical protein
2584741	2628704	43963	Predicted by at least one method	WP_085049383.1		M4I31_RS12430	2619917	2620144	1	hypothetical protein
2584741	2628704	43963	Predicted by at least one method	WP_085049384.1		M4I31_RS12435	2620151	2620765	1	3'-5' exoribonuclease
2584741	2628704	43963	Predicted by at least one method	WP_085049386.1		M4I31_RS12440	2621031	2621234	1	ANR family transcriptional regulator
2584741	2628704	43963	Predicted by at least one method	WP_085049387.1		M4I31_RS12445	2621231	2622001	1	hypothetical protein
2584741	2628704	43963	Predicted by at least one method	WP_085049388.1		M4I31_RS12450	2622038	2623186	1	hypothetical protein
2584741	2628704	43963	Predicted by at least one method	WP_085049389.1		M4I31_RS12455	2623272	2624081	-1	class I SAM-dependent methyltransferase
2584741	2628704	43963	Predicted by at least one method	WP_085049390.1		M4I31_RS12460	2624236	2625030	1	hypothetical protein
2584741	2628704	43963	Predicted by at least one method	WP_139815592.1		M4I31_RS12465	2625389	2625952	1	hypothetical protein
2584741	2628704	43963	Predicted by at least one method	WP_085049393.1		M4I31_RS12470	2626508	2626873	1	hypothetical protein
2584741	2628704	43963	Predicted by at least one method	WP_085049394.1		M4I31_RS12475	2627243	2627470	1	excisionase family protein
2584741	2628704	43963	Predicted by at least one method	WP_085049395.1		M4I31_RS12480	2627472	2628704	1	site-specific integrase
2587545	2601595	14050	Predicted by at least one method	WP_085049357.1	cydB	M4I31_RS12295	2587226	2588236	1	cytochrome d ubiquinol oxidase subunit II
2587545	2601595	14050	Predicted by at least one method	WP_085049358.1		M4I31_RS12300	2589139	2593089	1	hypothetical protein
2587545	2601595	14050	Predicted by at least one method	WP_161668260.1		M4I31_RS12305	2593377	2602445	-1	PLxRFG domain-containing protein
2601612	2628793	27181	Predicted by at least one method	WP_161668260.1		M4I31_RS12305	2593377	2602445	-1	PLxRFG domain-containing protein
2601612	2628793	27181	Predicted by at least one method	WP_085049360.1		M4I31_RS12310	2602537	2602980	-1	hypothetical protein
2601612	2628793	27181	Predicted by at least one method	WP_085049361.1		M4I31_RS12315	2603240	2603443	-1	hypothetical protein
2601612	2628793	27181	Predicted by at least one method	WP_085049362.1		M4I31_RS12320	2603574	2603930	-1	hypothetical protein
2601612	2628793	27181	Predicted by at least one method	WP_085049363.1		M4I31_RS12325	2603983	2604864	-1	hypothetical protein
2601612	2628793	27181	Predicted by at least one method	WP_085049364.1		M4I31_RS12330	2605020	2605199	-1	hypothetical protein
2601612	2628793	27181	Predicted by at least one method	WP_085049365.1		M4I31_RS12335	2605294	2605482	-1	hypothetical protein
2601612	2628793	27181	Predicted by at least one method	WP_085049366.1		M4I31_RS12340	2606113	2606886	-1	hypothetical protein
2601612	2628793	27181	Predicted by at least one method	WP_085049367.1		M4I31_RS12345	2606984	2607286	-1	hypothetical protein
2601612	2628793	27181	Predicted by at least one method	WP_085049368.1		M4I31_RS12350	2607566	2607781	1	transposase
2601612	2628793	27181	Predicted by at least one method	WP_085049369.1		M4I31_RS12355	2608220	2609032	1	hypothetical protein
2601612	2628793	27181	Predicted by at least one method	WP_085049370.1		M4I31_RS12360	2609236	2610174	-1	HNH endonuclease
2601612	2628793	27181	Predicted by at least one method			M4I31_RS12365	2610641	2610770	-1	QacE family quaternary ammonium compound efflux SMR transporter
2601612	2628793	27181	Predicted by at least one method	WP_085049372.1		M4I31_RS12370	2610860	2611987	-1	hypothetical protein
2601612	2628793	27181	Predicted by at least one method	WP_085049373.1		M4I31_RS12375	2612252	2613280	-1	DUF968 domain-containing protein
2601612	2628793	27181	Predicted by at least one method	WP_085049374.1		M4I31_RS12380	2613264	2613842	-1	MT-A70 family methyltransferase
2601612	2628793	27181	Predicted by at least one method	WP_085049375.1		M4I31_RS12385	2614023	2614718	-1	replication protein P
2601612	2628793	27181	Predicted by at least one method	WP_085049376.1		M4I31_RS12390	2614715	2615686	-1	hypothetical protein
2601612	2628793	27181	Predicted by at least one method	WP_161668224.1		M4I31_RS12395	2615791	2615946	-1	hypothetical protein
2601612	2628793	27181	Predicted by at least one method	WP_085049377.1		M4I31_RS12400	2615939	2616247	-1	hypothetical protein
2601612	2628793	27181	Predicted by at least one method	WP_085049378.1		M4I31_RS12405	2616287	2616484	-1	Cro/CI family transcriptional regulator
2601612	2628793	27181	Predicted by at least one method	WP_085049379.1		M4I31_RS12410	2616577	2617269	1	helix-turn-helix transcriptional regulator
2601612	2628793	27181	Predicted by at least one method	WP_085049380.1		M4I31_RS12415	2617954	2618778	-1	hypothetical protein
2601612	2628793	27181	Predicted by at least one method	WP_085049381.1		M4I31_RS12420	2618917	2619231	1	DUF4406 domain-containing protein
2601612	2628793	27181	Predicted by at least one method	WP_085049382.1		M4I31_RS12425	2619231	2619539	1	hypothetical protein
2601612	2628793	27181	Predicted by at least one method	WP_085049383.1		M4I31_RS12430	2619917	2620144	1	hypothetical protein
2601612	2628793	27181	Predicted by at least one method	WP_085049384.1		M4I31_RS12435	2620151	2620765	1	3'-5' exoribonuclease
2601612	2628793	27181	Predicted by at least one method	WP_085049386.1		M4I31_RS12440	2621031	2621234	1	ANR family transcriptional regulator
2601612	2628793	27181	Predicted by at least one method	WP_085049387.1		M4I31_RS12445	2621231	2622001	1	hypothetical protein
2601612	2628793	27181	Predicted by at least one method	WP_085049388.1		M4I31_RS12450	2622038	2623186	1	hypothetical protein
2601612	2628793	27181	Predicted by at least one method	WP_085049389.1		M4I31_RS12455	2623272	2624081	-1	class I SAM-dependent methyltransferase
2601612	2628793	27181	Predicted by at least one method	WP_085049390.1		M4I31_RS12460	2624236	2625030	1	hypothetical protein
2601612	2628793	27181	Predicted by at least one method	WP_139815592.1		M4I31_RS12465	2625389	2625952	1	hypothetical protein
2601612	2628793	27181	Predicted by at least one method	WP_085049393.1		M4I31_RS12470	2626508	2626873	1	hypothetical protein
2601612	2628793	27181	Predicted by at least one method	WP_085049394.1		M4I31_RS12475	2627243	2627470	1	excisionase family protein
2601612	2628793	27181	Predicted by at least one method	WP_085049395.1		M4I31_RS12480	2627472	2628704	1	site-specific integrase
2616287	2627470	11183	Predicted by at least one method	WP_085049378.1		M4I31_RS12405	2616287	2616484	-1	Cro/CI family transcriptional regulator
2616287	2627470	11183	Predicted by at least one method	WP_085049379.1		M4I31_RS12410	2616577	2617269	1	helix-turn-helix transcriptional regulator
2616287	2627470	11183	Predicted by at least one method	WP_085049380.1		M4I31_RS12415	2617954	2618778	-1	hypothetical protein
2616287	2627470	11183	Predicted by at least one method	WP_085049381.1		M4I31_RS12420	2618917	2619231	1	DUF4406 domain-containing protein
2616287	2627470	11183	Predicted by at least one method	WP_085049382.1		M4I31_RS12425	2619231	2619539	1	hypothetical protein
2616287	2627470	11183	Predicted by at least one method	WP_085049383.1		M4I31_RS12430	2619917	2620144	1	hypothetical protein
2616287	2627470	11183	Predicted by at least one method	WP_085049384.1		M4I31_RS12435	2620151	2620765	1	3'-5' exoribonuclease
2616287	2627470	11183	Predicted by at least one method	WP_085049386.1		M4I31_RS12440	2621031	2621234	1	ANR family transcriptional regulator
2616287	2627470	11183	Predicted by at least one method	WP_085049387.1		M4I31_RS12445	2621231	2622001	1	hypothetical protein
2616287	2627470	11183	Predicted by at least one method	WP_085049388.1		M4I31_RS12450	2622038	2623186	1	hypothetical protein
2616287	2627470	11183	Predicted by at least one method	WP_085049389.1		M4I31_RS12455	2623272	2624081	-1	class I SAM-dependent methyltransferase
2616287	2627470	11183	Predicted by at least one method	WP_085049390.1		M4I31_RS12460	2624236	2625030	1	hypothetical protein
2616287	2627470	11183	Predicted by at least one method	WP_139815592.1		M4I31_RS12465	2625389	2625952	1	hypothetical protein
2616287	2627470	11183	Predicted by at least one method	WP_085049393.1		M4I31_RS12470	2626508	2626873	1	hypothetical protein
2616287	2627470	11183	Predicted by at least one method	WP_085049394.1		M4I31_RS12475	2627243	2627470	1	excisionase family protein
2731067	2736758	5691	Predicted by at least one method	WP_085049439.1		M4I31_RS13005	2731067	2734579	-1	autotransporter outer membrane beta-barrel domain-containing protein
2731067	2736758	5691	Predicted by at least one method	WP_161668284.1		M4I31_RS13010	2735536	2736156	1	helix-turn-helix domain-containing protein
2731067	2736758	5691	Predicted by at least one method	WP_085049441.1		M4I31_RS13015	2736162	2736758	1	hypothetical protein
2894904	2900008	5104	Predicted by at least one method	WP_227409299.1		M4I31_RS13830	2895019	2896200	-1	tail fiber domain-containing protein
2894904	2900008	5104	Predicted by at least one method	WP_161668461.1		M4I31_RS13835	2896210	2897154	-1	DUF6453 family protein
2894904	2900008	5104	Predicted by at least one method			M4I31_RS13840	2897154	2899067	-1	DUF1983 domain-containing protein
2894904	2900008	5104	Predicted by at least one method			M4I31_RS13845	2898985	2899998	-1	S49 family peptidase
2900473	2905152	4679	Predicted by at least one method	WP_085048494.1		M4I31_RS13855	2900473	2900667	-1	hypothetical protein
2900473	2905152	4679	Predicted by at least one method	WP_085048608.1		M4I31_RS13860	2900664	2901002	-1	DUF977 family protein
2900473	2905152	4679	Predicted by at least one method	WP_085048495.1		M4I31_RS13865	2901008	2901424	-1	PerC family transcriptional regulator
2900473	2905152	4679	Predicted by at least one method	WP_123260993.1		M4I31_RS13870	2901440	2901985	-1	replication protein P
2900473	2905152	4679	Predicted by at least one method	WP_233638889.1		M4I31_RS13875	2901897	2902808	-1	DnaT-like ssDNA-binding domain-containing protein
2900473	2905152	4679	Predicted by at least one method	WP_085048498.1		M4I31_RS13880	2903061	2903615	-1	toxin YdaT family protein
2900473	2905152	4679	Predicted by at least one method	WP_032949519.1		M4I31_RS13885	2903618	2903833	-1	Cro/CI family transcriptional regulator
2900473	2905152	4679	Predicted by at least one method	WP_032949520.1		M4I31_RS13890	2903935	2904324	1	helix-turn-helix domain-containing protein
2900473	2905152	4679	Predicted by at least one method	WP_032943037.1		M4I31_RS13895	2904553	2904768	1	hypothetical protein
2900473	2905152	4679	Predicted by at least one method	WP_225622103.1		M4I31_RS13900	2904814	2905152	1	Rrf2 family transcriptional regulator
2944166	2949560	5394	Predicted by at least one method	WP_085048514.1		M4I31_RS14090	2944166	2944804	-1	2OG-Fe dioxygenase family protein
2944166	2949560	5394	Predicted by at least one method	WP_038639801.1		M4I31_RS14095	2944962	2945165	-1	4-oxalocrotonate tautomerase family protein
2944166	2949560	5394	Predicted by at least one method	WP_038639799.1		M4I31_RS14100	2945181	2946521	-1	hypothetical protein
2944166	2949560	5394	Predicted by at least one method	WP_085048515.1		M4I31_RS14105	2946511	2948373	-1	FAD/NAD(P)-binding protein
2944166	2949560	5394	Predicted by at least one method	WP_085048516.1		M4I31_RS14110	2948370	2949560	-1	MFS transporter
3060055	3087447	27392	Predicted by at least one method	WP_085048562.1		M4I31_RS14675	3060055	3061830	-1	GMC family oxidoreductase
3060055	3087447	27392	Predicted by at least one method	WP_085048563.1		M4I31_RS14680	3061833	3062558	-1	gluconate 2-dehydrogenase subunit 3 family protein
3060055	3087447	27392	Predicted by at least one method	WP_085048565.1		M4I31_RS14685	3063167	3064393	1	site-specific integrase
3060055	3087447	27392	Predicted by at least one method			M4I31_RS14690	3064399	3064698	1	tyrosine-type recombinase/integrase
3060055	3087447	27392	Predicted by at least one method	WP_250856805.1		M4I31_RS14695	3064782	3065528	1	hypothetical protein
3060055	3087447	27392	Predicted by at least one method	WP_049271411.1		M4I31_RS14700	3065800	3066690	-1	ParB N-terminal domain-containing protein
3060055	3087447	27392	Predicted by at least one method	WP_176281269.1		M4I31_RS14705	3066683	3067585	-1	ParB/RepB/Spo0J family partition protein
3060055	3087447	27392	Predicted by at least one method	WP_085048567.1		M4I31_RS14710	3067599	3069110	-1	recombinase family protein
3060055	3087447	27392	Predicted by at least one method	WP_085048568.1		M4I31_RS14715	3069704	3071233	-1	shufflon system plasmid conjugative transfer pilus tip adhesin PilV
3060055	3087447	27392	Predicted by at least one method	WP_085048569.1		M4I31_RS14720	3071541	3071852	-1	conjugal transfer protein TraD
3060055	3087447	27392	Predicted by at least one method	WP_085048570.1		M4I31_RS14725	3072657	3074144	1	MobA/MobL family protein
3060055	3087447	27392	Predicted by at least one method	WP_085048571.1		M4I31_RS14730	3074239	3074898	-1	hypothetical protein
3060055	3087447	27392	Predicted by at least one method	WP_250856806.1		M4I31_RS14735	3075015	3076283	-1	hypothetical protein
3060055	3087447	27392	Predicted by at least one method	WP_085048573.1		M4I31_RS14740	3076356	3076928	-1	DNA-directed RNA polymerase subunit beta
3060055	3087447	27392	Predicted by at least one method	WP_085048574.1		M4I31_RS14745	3076944	3077522	-1	hypothetical protein
3060055	3087447	27392	Predicted by at least one method	WP_085048575.1		M4I31_RS14750	3078099	3078368	-1	hypothetical protein
3060055	3087447	27392	Predicted by at least one method	WP_085048576.1		M4I31_RS14755	3079226	3079783	1	replication/maintenance protein RepL
3060055	3087447	27392	Predicted by at least one method	WP_085048577.1		M4I31_RS14760	3079944	3080423	1	DUF4756 family protein
3060055	3087447	27392	Predicted by at least one method	WP_085048578.1		M4I31_RS14765	3080580	3080984	1	H-NS histone family protein
3060055	3087447	27392	Predicted by at least one method	WP_085048579.1		M4I31_RS14770	3081159	3081707	-1	SLATT domain-containing protein
3060055	3087447	27392	Predicted by at least one method	WP_085048580.1		M4I31_RS14775	3081772	3083043	-1	nucleotidyltransferase
3060055	3087447	27392	Predicted by at least one method	WP_085048581.1		M4I31_RS14780	3083289	3083585	-1	hypothetical protein
3060055	3087447	27392	Predicted by at least one method	WP_085048582.1		M4I31_RS14785	3083638	3083928	-1	hypothetical protein
3060055	3087447	27392	Predicted by at least one method	WP_085048583.1		M4I31_RS14790	3084010	3084216	-1	AlpA family transcriptional regulator
3060055	3087447	27392	Predicted by at least one method	WP_085048584.1		M4I31_RS14795	3084383	3085228	-1	DUF6387 family protein
3060055	3087447	27392	Predicted by at least one method	WP_085048585.1		M4I31_RS14805	3085819	3087447	-1	ABC transporter substrate-binding protein
3062988	3085587	22599	Predicted by at least one method	WP_085048565.1		M4I31_RS14685	3063167	3064393	1	site-specific integrase
3062988	3085587	22599	Predicted by at least one method			M4I31_RS14690	3064399	3064698	1	tyrosine-type recombinase/integrase
3062988	3085587	22599	Predicted by at least one method	WP_250856805.1		M4I31_RS14695	3064782	3065528	1	hypothetical protein
3062988	3085587	22599	Predicted by at least one method	WP_049271411.1		M4I31_RS14700	3065800	3066690	-1	ParB N-terminal domain-containing protein
3062988	3085587	22599	Predicted by at least one method	WP_176281269.1		M4I31_RS14705	3066683	3067585	-1	ParB/RepB/Spo0J family partition protein
3062988	3085587	22599	Predicted by at least one method	WP_085048567.1		M4I31_RS14710	3067599	3069110	-1	recombinase family protein
3062988	3085587	22599	Predicted by at least one method	WP_085048568.1		M4I31_RS14715	3069704	3071233	-1	shufflon system plasmid conjugative transfer pilus tip adhesin PilV
3062988	3085587	22599	Predicted by at least one method	WP_085048569.1		M4I31_RS14720	3071541	3071852	-1	conjugal transfer protein TraD
3062988	3085587	22599	Predicted by at least one method	WP_085048570.1		M4I31_RS14725	3072657	3074144	1	MobA/MobL family protein
3062988	3085587	22599	Predicted by at least one method	WP_085048571.1		M4I31_RS14730	3074239	3074898	-1	hypothetical protein
3062988	3085587	22599	Predicted by at least one method	WP_250856806.1		M4I31_RS14735	3075015	3076283	-1	hypothetical protein
3062988	3085587	22599	Predicted by at least one method	WP_085048573.1		M4I31_RS14740	3076356	3076928	-1	DNA-directed RNA polymerase subunit beta
3062988	3085587	22599	Predicted by at least one method	WP_085048574.1		M4I31_RS14745	3076944	3077522	-1	hypothetical protein
3062988	3085587	22599	Predicted by at least one method	WP_085048575.1		M4I31_RS14750	3078099	3078368	-1	hypothetical protein
3062988	3085587	22599	Predicted by at least one method	WP_085048576.1		M4I31_RS14755	3079226	3079783	1	replication/maintenance protein RepL
3062988	3085587	22599	Predicted by at least one method	WP_085048577.1		M4I31_RS14760	3079944	3080423	1	DUF4756 family protein
3062988	3085587	22599	Predicted by at least one method	WP_085048578.1		M4I31_RS14765	3080580	3080984	1	H-NS histone family protein
3062988	3085587	22599	Predicted by at least one method	WP_085048579.1		M4I31_RS14770	3081159	3081707	-1	SLATT domain-containing protein
3062988	3085587	22599	Predicted by at least one method	WP_085048580.1		M4I31_RS14775	3081772	3083043	-1	nucleotidyltransferase
3062988	3085587	22599	Predicted by at least one method	WP_085048581.1		M4I31_RS14780	3083289	3083585	-1	hypothetical protein
3062988	3085587	22599	Predicted by at least one method	WP_085048582.1		M4I31_RS14785	3083638	3083928	-1	hypothetical protein
3062988	3085587	22599	Predicted by at least one method	WP_085048583.1		M4I31_RS14790	3084010	3084216	-1	AlpA family transcriptional regulator
3062988	3085587	22599	Predicted by at least one method	WP_085048584.1		M4I31_RS14795	3084383	3085228	-1	DUF6387 family protein
3064782	3080423	15641	Predicted by at least one method	WP_250856805.1		M4I31_RS14695	3064782	3065528	1	hypothetical protein
3064782	3080423	15641	Predicted by at least one method	WP_049271411.1		M4I31_RS14700	3065800	3066690	-1	ParB N-terminal domain-containing protein
3064782	3080423	15641	Predicted by at least one method	WP_176281269.1		M4I31_RS14705	3066683	3067585	-1	ParB/RepB/Spo0J family partition protein
3064782	3080423	15641	Predicted by at least one method	WP_085048567.1		M4I31_RS14710	3067599	3069110	-1	recombinase family protein
3064782	3080423	15641	Predicted by at least one method	WP_085048568.1		M4I31_RS14715	3069704	3071233	-1	shufflon system plasmid conjugative transfer pilus tip adhesin PilV
3064782	3080423	15641	Predicted by at least one method	WP_085048569.1		M4I31_RS14720	3071541	3071852	-1	conjugal transfer protein TraD
3064782	3080423	15641	Predicted by at least one method	WP_085048570.1		M4I31_RS14725	3072657	3074144	1	MobA/MobL family protein
3064782	3080423	15641	Predicted by at least one method	WP_085048571.1		M4I31_RS14730	3074239	3074898	-1	hypothetical protein
3064782	3080423	15641	Predicted by at least one method	WP_250856806.1		M4I31_RS14735	3075015	3076283	-1	hypothetical protein
3064782	3080423	15641	Predicted by at least one method	WP_085048573.1		M4I31_RS14740	3076356	3076928	-1	DNA-directed RNA polymerase subunit beta
3064782	3080423	15641	Predicted by at least one method	WP_085048574.1		M4I31_RS14745	3076944	3077522	-1	hypothetical protein
3064782	3080423	15641	Predicted by at least one method	WP_085048575.1		M4I31_RS14750	3078099	3078368	-1	hypothetical protein
3064782	3080423	15641	Predicted by at least one method	WP_085048576.1		M4I31_RS14755	3079226	3079783	1	replication/maintenance protein RepL
3064782	3080423	15641	Predicted by at least one method	WP_085048577.1		M4I31_RS14760	3079944	3080423	1	DUF4756 family protein
3081159	3085228	4069	Predicted by at least one method	WP_085048579.1		M4I31_RS14770	3081159	3081707	-1	SLATT domain-containing protein
3081159	3085228	4069	Predicted by at least one method	WP_085048580.1		M4I31_RS14775	3081772	3083043	-1	nucleotidyltransferase
3081159	3085228	4069	Predicted by at least one method	WP_085048581.1		M4I31_RS14780	3083289	3083585	-1	hypothetical protein
3081159	3085228	4069	Predicted by at least one method	WP_085048582.1		M4I31_RS14785	3083638	3083928	-1	hypothetical protein
3081159	3085228	4069	Predicted by at least one method	WP_085048583.1		M4I31_RS14790	3084010	3084216	-1	AlpA family transcriptional regulator
3081159	3085228	4069	Predicted by at least one method	WP_085048584.1		M4I31_RS14795	3084383	3085228	-1	DUF6387 family protein
3467997	3496145	28148	Predicted by at least one method	WP_001067855.1		M4I31_RS16630	3467997	3468701	-1	IS6-like element IS26 family transposase
3467997	3496145	28148	Predicted by at least one method	WP_001138014.1		M4I31_RS16635	3468787	3471753	1	Tn3-like element TnAs1 family transposase
3467997	3496145	28148	Predicted by at least one method	WP_250856810.1		M4I31_RS16640	3471811	3472053	1	relaxase
3467997	3496145	28148	Predicted by at least one method	WP_000164043.1	tetR(A)	M4I31_RS16645	3472085	3472735	-1	tetracycline resistance transcriptional repressor TetR(A)
3467997	3496145	28148	Predicted by at least one method	WP_000804064.1	tet(A)	M4I31_RS16650	3472841	3474040	1	tetracycline efflux MFS transporter Tet(A)	Resistance gene(RGI)
3467997	3496145	28148	Predicted by at least one method	WP_000058717.1		M4I31_RS16655	3474072	3474956	-1	EamA family transporter
3467997	3496145	28148	Predicted by at least one method	WP_001351729.1		M4I31_RS16660	3475094	3475486	-1	cysteine hydrolase
3467997	3496145	28148	Predicted by at least one method			M4I31_RS16665	3475490	3476953	1	Tn3-like element TnAs1 family transposase
3467997	3496145	28148	Predicted by at least one method	WP_000429836.1	merR	M4I31_RS16670	3476989	3477423	-1	Hg(II)-responsive transcriptional regulator
3467997	3496145	28148	Predicted by at least one method	WP_001294663.1		M4I31_RS16675	3477495	3477845	1	mercuric transport protein MerT
3467997	3496145	28148	Predicted by at least one method	WP_000732292.1	merP	M4I31_RS16680	3477859	3478134	1	mercury resistance system periplasmic binding protein MerP
3467997	3496145	28148	Predicted by at least one method	WP_001340589.1	merC	M4I31_RS16685	3478170	3478592	1	organomercurial transporter MerC
3467997	3496145	28148	Predicted by at least one method	WP_000105636.1	merA	M4I31_RS16690	3478644	3480338	1	mercury(II) reductase
3467997	3496145	28148	Predicted by at least one method	WP_001277456.1	merD	M4I31_RS16695	3480356	3480718	1	mercury resistance co-regulator MerD
3467997	3496145	28148	Predicted by at least one method	WP_000993386.1	merE	M4I31_RS16700	3480715	3480951	1	broad-spectrum mercury transporter MerE
3467997	3496145	28148	Predicted by at least one method	WP_001300294.1		M4I31_RS16705	3480987	3481655	1	EAL domain-containing protein
3467997	3496145	28148	Predicted by at least one method			M4I31_RS16710	3481730	3482980	1	transposase
3467997	3496145	28148	Predicted by at least one method	WP_001067855.1		M4I31_RS16715	3483045	3483749	1	IS6-like element IS26 family transposase
3467997	3496145	28148	Predicted by at least one method	WP_000018329.1		M4I31_RS16720	3483939	3484754	-1	aminoglycoside O-phosphotransferase APH(3')-Ia	Resistance gene(RGI)
3467997	3496145	28148	Predicted by at least one method	WP_001067834.1		M4I31_RS16725	3484905	3485609	1	IS6 family transposase
3467997	3496145	28148	Predicted by at least one method	WP_000219391.1		M4I31_RS16730	3485731	3486636	1	Mph(A) family macrolide 2'-phosphotransferase	Resistance gene(CARD)
3467997	3496145	28148	Predicted by at least one method	WP_000004159.1	mrx(A)	M4I31_RS16735	3486633	3487871	1	macrolide resistance MFS transporter Mrx(A)	Resistance gene(CARD)
3467997	3496145	28148	Predicted by at least one method	WP_001137892.1	mphR(A)	M4I31_RS16740	3487871	3488455	1	macrolide-binding transcriptional repressor MphR(A)
3467997	3496145	28148	Predicted by at least one method	WP_001389365.1		M4I31_RS16745	3488948	3489712	-1	IS6-like element IS6100 family transposase
3467997	3496145	28148	Predicted by at least one method	WP_000130000.1		M4I31_RS16750	3489939	3490244	-1	PadR family transcriptional regulator
3467997	3496145	28148	Predicted by at least one method	WP_000184001.1	chrA	M4I31_RS16755	3490255	3491460	-1	chromate efflux transporter
3467997	3496145	28148	Predicted by at least one method	WP_000376616.1		M4I31_RS16760	3491616	3491819	-1	hypothetical protein
3467997	3496145	28148	Predicted by at least one method	WP_000259031.1	sul1	M4I31_RS16765	3491947	3492786	-1	sulfonamide-resistant dihydropteroate synthase Sul1	Resistance gene(CARD)
3467997	3496145	28148	Predicted by at least one method	WP_000679427.1		M4I31_RS16770	3492780	3493127	-1	quaternary ammonium compound efflux SMR transporter QacE delta 1
3467997	3496145	28148	Predicted by at least one method			M4I31_RS16775	3493244	3494082	-1	AadA family aminoglycoside 3''-O-nucleotidyltransferase
3467997	3496145	28148	Predicted by at least one method	WP_001336345.1		M4I31_RS16780	3494088	3494378	-1	DUF1010 domain-containing protein
3467997	3496145	28148	Predicted by at least one method	WP_001083725.1	dfrA12	M4I31_RS16785	3494490	3494987	-1	trimethoprim-resistant dihydrofolate reductase DfrA12	Resistance gene(CARD)
3467997	3496145	28148	Predicted by at least one method	WP_000845039.1	intI1	M4I31_RS16790	3495132	3496145	1	class 1 integron integrase IntI1
3469026	3490287	21261	Predicted by at least one method	WP_001138014.1		M4I31_RS16635	3468787	3471753	1	Tn3-like element TnAs1 family transposase
3469026	3490287	21261	Predicted by at least one method	WP_250856810.1		M4I31_RS16640	3471811	3472053	1	relaxase
3469026	3490287	21261	Predicted by at least one method	WP_000164043.1	tetR(A)	M4I31_RS16645	3472085	3472735	-1	tetracycline resistance transcriptional repressor TetR(A)
3469026	3490287	21261	Predicted by at least one method	WP_000804064.1	tet(A)	M4I31_RS16650	3472841	3474040	1	tetracycline efflux MFS transporter Tet(A)	Resistance gene(RGI)
3469026	3490287	21261	Predicted by at least one method	WP_000058717.1		M4I31_RS16655	3474072	3474956	-1	EamA family transporter
3469026	3490287	21261	Predicted by at least one method	WP_001351729.1		M4I31_RS16660	3475094	3475486	-1	cysteine hydrolase
3469026	3490287	21261	Predicted by at least one method			M4I31_RS16665	3475490	3476953	1	Tn3-like element TnAs1 family transposase
3469026	3490287	21261	Predicted by at least one method	WP_000429836.1	merR	M4I31_RS16670	3476989	3477423	-1	Hg(II)-responsive transcriptional regulator
3469026	3490287	21261	Predicted by at least one method	WP_001294663.1		M4I31_RS16675	3477495	3477845	1	mercuric transport protein MerT
3469026	3490287	21261	Predicted by at least one method	WP_000732292.1	merP	M4I31_RS16680	3477859	3478134	1	mercury resistance system periplasmic binding protein MerP
3469026	3490287	21261	Predicted by at least one method	WP_001340589.1	merC	M4I31_RS16685	3478170	3478592	1	organomercurial transporter MerC
3469026	3490287	21261	Predicted by at least one method	WP_000105636.1	merA	M4I31_RS16690	3478644	3480338	1	mercury(II) reductase
3469026	3490287	21261	Predicted by at least one method	WP_001277456.1	merD	M4I31_RS16695	3480356	3480718	1	mercury resistance co-regulator MerD
3469026	3490287	21261	Predicted by at least one method	WP_000993386.1	merE	M4I31_RS16700	3480715	3480951	1	broad-spectrum mercury transporter MerE
3469026	3490287	21261	Predicted by at least one method	WP_001300294.1		M4I31_RS16705	3480987	3481655	1	EAL domain-containing protein
3469026	3490287	21261	Predicted by at least one method			M4I31_RS16710	3481730	3482980	1	transposase
3469026	3490287	21261	Predicted by at least one method	WP_001067855.1		M4I31_RS16715	3483045	3483749	1	IS6-like element IS26 family transposase
3469026	3490287	21261	Predicted by at least one method	WP_000018329.1		M4I31_RS16720	3483939	3484754	-1	aminoglycoside O-phosphotransferase APH(3')-Ia	Resistance gene(RGI)
3469026	3490287	21261	Predicted by at least one method	WP_001067834.1		M4I31_RS16725	3484905	3485609	1	IS6 family transposase
3469026	3490287	21261	Predicted by at least one method	WP_000219391.1		M4I31_RS16730	3485731	3486636	1	Mph(A) family macrolide 2'-phosphotransferase	Resistance gene(CARD)
3469026	3490287	21261	Predicted by at least one method	WP_000004159.1	mrx(A)	M4I31_RS16735	3486633	3487871	1	macrolide resistance MFS transporter Mrx(A)	Resistance gene(CARD)
3469026	3490287	21261	Predicted by at least one method	WP_001137892.1	mphR(A)	M4I31_RS16740	3487871	3488455	1	macrolide-binding transcriptional repressor MphR(A)
3469026	3490287	21261	Predicted by at least one method	WP_001389365.1		M4I31_RS16745	3488948	3489712	-1	IS6-like element IS6100 family transposase
3469026	3490287	21261	Predicted by at least one method	WP_000130000.1		M4I31_RS16750	3489939	3490244	-1	PadR family transcriptional regulator
3469026	3490287	21261	Predicted by at least one method	WP_000184001.1	chrA	M4I31_RS16755	3490255	3491460	-1	chromate efflux transporter
3491276	3495894	4618	Predicted by at least one method	WP_000184001.1	chrA	M4I31_RS16755	3490255	3491460	-1	chromate efflux transporter
3491276	3495894	4618	Predicted by at least one method	WP_000376616.1		M4I31_RS16760	3491616	3491819	-1	hypothetical protein
3491276	3495894	4618	Predicted by at least one method	WP_000259031.1	sul1	M4I31_RS16765	3491947	3492786	-1	sulfonamide-resistant dihydropteroate synthase Sul1	Resistance gene(CARD)
3491276	3495894	4618	Predicted by at least one method	WP_000679427.1		M4I31_RS16770	3492780	3493127	-1	quaternary ammonium compound efflux SMR transporter QacE delta 1
3491276	3495894	4618	Predicted by at least one method			M4I31_RS16775	3493244	3494082	-1	AadA family aminoglycoside 3''-O-nucleotidyltransferase
3491276	3495894	4618	Predicted by at least one method	WP_001336345.1		M4I31_RS16780	3494088	3494378	-1	DUF1010 domain-containing protein
3491276	3495894	4618	Predicted by at least one method	WP_001083725.1	dfrA12	M4I31_RS16785	3494490	3494987	-1	trimethoprim-resistant dihydrofolate reductase DfrA12	Resistance gene(CARD)
3491276	3495894	4618	Predicted by at least one method	WP_000845039.1	intI1	M4I31_RS16790	3495132	3496145	1	class 1 integron integrase IntI1
3496238	3501905	5667	Predicted by at least one method	WP_000454193.1		M4I31_RS16795	3496348	3496698	1	DUF3330 domain-containing protein
3496238	3501905	5667	Predicted by at least one method			M4I31_RS16800	3496824	3497006	1	recombinase family protein
3496238	3501905	5667	Predicted by at least one method	WP_001067855.1		M4I31_RS16805	3497061	3497765	-1	IS6-like element IS26 family transposase
3496238	3501905	5667	Predicted by at least one method			M4I31_RS16810	3497990	3498076	-1	Arm DNA-binding domain-containing protein
3496238	3501905	5667	Predicted by at least one method	WP_001043260.1	sul2	M4I31_RS16815	3498406	3499221	1	sulfonamide-resistant dihydropteroate synthase Sul2	Resistance gene(CARD)
3496238	3501905	5667	Predicted by at least one method	WP_000251875.1		M4I31_RS16820	3499308	3499610	1	phosphoglucosamine mutase
3496238	3501905	5667	Predicted by at least one method	WP_001120888.1		M4I31_RS16825	3499786	3501279	-1	IS91 family transposase
3496238	3501905	5667	Predicted by at least one method	WP_000743213.1		M4I31_RS16830	3501490	3501714	-1	hypothetical protein
3496238	3501905	5667	Predicted by at least one method	WP_001446887.1		M4I31_RS16835	3501711	3502448	-1	recombinase family protein
3657657	3667583	9926	Predicted by at least one method	WP_085047618.1	aes	M4I31_RS17500	3656701	3657660	1	acetyl esterase
3657657	3667583	9926	Predicted by at least one method	WP_085047619.1	hemH	M4I31_RS17505	3657657	3658619	-1	ferrochelatase
3657657	3667583	9926	Predicted by at least one method	WP_003021773.1	adk	M4I31_RS17510	3658801	3659445	-1	adenylate kinase
3657657	3667583	9926	Predicted by at least one method	WP_085047620.1	htpG	M4I31_RS17515	3659677	3661551	-1	molecular chaperone HtpG
3657657	3667583	9926	Predicted by at least one method	WP_003021767.1	recR	M4I31_RS17520	3661662	3662267	-1	recombination mediator RecR
3657657	3667583	9926	Predicted by at least one method	WP_003021764.1		M4I31_RS17525	3662267	3662596	-1	YbaB/EbfC family nucleoid-associated protein
3657657	3667583	9926	Predicted by at least one method	WP_085047621.1	dnaX	M4I31_RS17530	3662654	3664582	-1	DNA polymerase III subunit gamma/tau
3657657	3667583	9926	Predicted by at least one method	WP_006685676.1	apt	M4I31_RS17535	3664700	3665251	-1	adenine phosphoribosyltransferase
3657657	3667583	9926	Predicted by at least one method	WP_038638360.1		M4I31_RS17540	3665446	3665823	-1	DUF454 family protein
3657657	3667583	9926	Predicted by at least one method	WP_085047622.1	priC	M4I31_RS17545	3665893	3666420	1	primosomal replication protein N''
3657657	3667583	9926	Predicted by at least one method	WP_085047623.1	rsmS	M4I31_RS17550	3666435	3666602	1	pleiotropic regulatory protein RsmS
3657657	3667583	9926	Predicted by at least one method	WP_085047624.1		M4I31_RS17555	3666672	3667583	1	Rpn family recombination-promoting nuclease/putative transposase
3804391	3810223	5832	Predicted by at least one method	WP_069323915.1		M4I31_RS18195	3804391	3805248	1	alpha/beta fold hydrolase
3804391	3810223	5832	Predicted by at least one method	WP_038638023.1		M4I31_RS18200	3805363	3806079	-1	YebC/PmpR family DNA-binding transcriptional regulator
3804391	3810223	5832	Predicted by at least one method	WP_038638021.1		M4I31_RS18205	3806462	3806938	-1	cold shock domain-containing protein
3804391	3810223	5832	Predicted by at least one method	WP_069323914.1		M4I31_RS18210	3807025	3807270	-1	YmjA family protein
3804391	3810223	5832	Predicted by at least one method	WP_085047668.1		M4I31_RS18215	3808059	3808544	-1	hypothetical protein
3804391	3810223	5832	Predicted by at least one method	WP_226809215.1		M4I31_RS18220	3808799	3809530	-1	hypothetical protein
3804391	3810223	5832	Predicted by at least one method	WP_085047669.1		M4I31_RS18225	3809969	3810223	-1	MafI family immunity protein
3882085	3888067	5982	Predicted by at least one method	WP_223229535.1		M4I31_RS18475	3882085	3882543	1	hypothetical protein
3882085	3888067	5982	Predicted by at least one method	WP_085047697.1		M4I31_RS18480	3882601	3883068	1	CaiF/GrlA family transcriptional regulator
3882085	3888067	5982	Predicted by at least one method	WP_085047698.1		M4I31_RS18485	3883061	3883885	1	hypothetical protein
3882085	3888067	5982	Predicted by at least one method	WP_085047699.1		M4I31_RS18490	3884250	3885719	-1	PLP-dependent aminotransferase family protein
3882085	3888067	5982	Predicted by at least one method	WP_038637894.1		M4I31_RS18495	3885846	3886295	1	GNAT family N-acetyltransferase
3882085	3888067	5982	Predicted by at least one method	WP_085047700.1		M4I31_RS18500	3886413	3887219	1	AraC family transcriptional regulator
3882085	3888067	5982	Predicted by at least one method	WP_085047701.1		M4I31_RS18505	3887456	3888067	1	LysE family translocator
3893306	3906240	12934	Predicted by at least one method	WP_233638874.1		M4I31_RS18535	3893125	3893376	1	glycosyltransferase
3893306	3906240	12934	Predicted by at least one method	WP_085047704.1		M4I31_RS18540	3893326	3894060	-1	fimbrial assembly chaperone
3893306	3906240	12934	Predicted by at least one method	WP_085047705.1	stbD	M4I31_RS18545	3894026	3895360	-1	fimbrial usher protein StbD
3893306	3906240	12934	Predicted by at least one method	WP_085047706.1		M4I31_RS18550	3895365	3897920	-1	fimbrial outer membrane usher protein
3893306	3906240	12934	Predicted by at least one method	WP_085047707.1		M4I31_RS18555	3897904	3898662	-1	fimbria/pilus periplasmic chaperone
3893306	3906240	12934	Predicted by at least one method	WP_085047708.1		M4I31_RS18560	3898723	3899259	-1	type 1 fimbrial protein
3893306	3906240	12934	Predicted by at least one method	WP_085047709.1		M4I31_RS18565	3899725	3900471	1	hypothetical protein
3893306	3906240	12934	Predicted by at least one method	WP_233638875.1		M4I31_RS18570	3900609	3900944	1	hypothetical protein
3893306	3906240	12934	Predicted by at least one method	WP_085047711.1		M4I31_RS18575	3901006	3902568	1	cyclic diguanylate phosphodiesterase
3893306	3906240	12934	Predicted by at least one method	WP_085047712.1		M4I31_RS18580	3902625	3903362	1	response regulator
3893306	3906240	12934	Predicted by at least one method	WP_085047713.1		M4I31_RS18585	3903335	3903823	1	hypothetical protein
3893306	3906240	12934	Predicted by at least one method	WP_085047714.1		M4I31_RS18590	3904025	3904561	1	Ail/Lom family outer membrane beta-barrel protein
3893306	3906240	12934	Predicted by at least one method	WP_071888110.1		M4I31_RS18595	3904796	3905152	1	DUF4156 domain-containing protein
3893306	3906240	12934	Predicted by at least one method	WP_139815548.1		M4I31_RS18600	3905264	3905893	1	hypothetical protein
3893306	3906240	12934	Predicted by at least one method			M4I31_RS18605	3906178	3906473	1	tyrosine-type recombinase/integrase
3952853	3967658	14805	Predicted by at least one method	WP_170973678.1		M4I31_RS18850	3952853	3953896	1	glycosyltransferase
3952853	3967658	14805	Predicted by at least one method	WP_085047739.1		M4I31_RS18855	3954129	3956552	1	glycosyltransferase family 2 protein
3952853	3967658	14805	Predicted by at least one method	WP_085047740.1		M4I31_RS18860	3957215	3958411	-1	hypothetical protein
3952853	3967658	14805	Predicted by at least one method	WP_236651653.1		M4I31_RS18865	3958395	3959408	-1	acyl-protein synthetase
3952853	3967658	14805	Predicted by at least one method	WP_085047742.1		M4I31_RS18870	3959464	3960843	-1	AMP-binding protein
3952853	3967658	14805	Predicted by at least one method	WP_085047743.1		M4I31_RS18875	3960847	3961809	-1	transketolase
3952853	3967658	14805	Predicted by at least one method	WP_085047744.1		M4I31_RS18880	3961803	3962630	-1	transketolase
3952853	3967658	14805	Predicted by at least one method	WP_085047775.1		M4I31_RS18885	3962627	3963370	-1	SDR family oxidoreductase
3952853	3967658	14805	Predicted by at least one method	WP_201746139.1		M4I31_RS18890	3963385	3964125	-1	SDR family oxidoreductase
3952853	3967658	14805	Predicted by at least one method	WP_137351157.1		M4I31_RS18895	3964132	3964374	-1	acyl carrier protein
3952853	3967658	14805	Predicted by at least one method	WP_085047745.1		M4I31_RS18900	3964490	3965134	-1	acetyltransferase
3952853	3967658	14805	Predicted by at least one method	WP_085047746.1		M4I31_RS18905	3965210	3966373	-1	DegT/DnrJ/EryC1/StrS family aminotransferase
3952853	3967658	14805	Predicted by at least one method	WP_233638876.1		M4I31_RS18910	3966813	3967658	-1	class I SAM-dependent methyltransferase
4336258	4361575	25317	Predicted by at least one method	WP_250856811.1		M4I31_RS20625	4336258	4337055	-1	helix-turn-helix domain-containing protein
4336258	4361575	25317	Predicted by at least one method	WP_250856812.1		M4I31_RS20630	4337190	4338038	-1	DUF4942 domain-containing protein
4336258	4361575	25317	Predicted by at least one method	WP_250856813.1		M4I31_RS20635	4338183	4338323	-1	hypothetical protein
4336258	4361575	25317	Predicted by at least one method	WP_250856814.1		M4I31_RS20640	4338353	4338844	-1	DUF5983 family protein
4336258	4361575	25317	Predicted by at least one method	WP_250856815.1		M4I31_RS20645	4338841	4339218	-1	TA system toxin CbtA family protein
4336258	4361575	25317	Predicted by at least one method	WP_250856875.1		M4I31_RS20650	4339267	4339593	-1	type IV toxin-antitoxin system YeeU family antitoxin
4336258	4361575	25317	Predicted by at least one method	WP_250856816.1		M4I31_RS20655	4339649	4339870	-1	DUF987 family protein
4336258	4361575	25317	Predicted by at least one method	WP_250856876.1	radC	M4I31_RS20660	4339882	4340367	-1	DNA repair protein RadC
4336258	4361575	25317	Predicted by at least one method	WP_250856817.1		M4I31_RS20665	4340420	4340890	-1	antirestriction protein
4336258	4361575	25317	Predicted by at least one method	WP_250856818.1		M4I31_RS20670	4340961	4341782	-1	DUF932 domain-containing protein
4336258	4361575	25317	Predicted by at least one method	WP_250856819.1		M4I31_RS20675	4342063	4342578	-1	hypothetical protein
4336258	4361575	25317	Predicted by at least one method	WP_250856820.1		M4I31_RS20680	4342584	4343135	-1	hypothetical protein
4336258	4361575	25317	Predicted by at least one method	WP_250856821.1		M4I31_RS20685	4343442	4344332	-1	50S ribosome-binding GTPase
4336258	4361575	25317	Predicted by at least one method	WP_250856822.1		M4I31_RS20690	4344440	4345237	-1	hypothetical protein
4336258	4361575	25317	Predicted by at least one method	WP_250856823.1		M4I31_RS20695	4345769	4345978	1	AlpA family phage regulatory protein
4336258	4361575	25317	Predicted by at least one method	WP_250856824.1		M4I31_RS20700	4346642	4347262	1	inovirus-type Gp2 protein
4336258	4361575	25317	Predicted by at least one method	WP_061584400.1		M4I31_RS20705	4347445	4348359	-1	restriction endonuclease
4336258	4361575	25317	Predicted by at least one method	WP_061584405.1		M4I31_RS20710	4348473	4349195	-1	M48 family metallopeptidase
4336258	4361575	25317	Predicted by at least one method	WP_250856825.1		M4I31_RS20715	4349226	4352507	-1	HsdR family type I site-specific deoxyribonuclease
4336258	4361575	25317	Predicted by at least one method	WP_233618156.1		M4I31_RS20720	4352779	4353963	-1	restriction endonuclease subunit S
4336258	4361575	25317	Predicted by at least one method	WP_200005802.1		M4I31_RS20725	4353980	4355503	-1	type I restriction-modification system subunit M
4336258	4361575	25317	Predicted by at least one method	WP_200005803.1		M4I31_RS20730	4355507	4356088	-1	restriction endonuclease subunit S
4336258	4361575	25317	Predicted by at least one method			M4I31_RS20735	4356740	4356919	-1	integrase
4336258	4361575	25317	Predicted by at least one method	WP_200005804.1		M4I31_RS20740	4356972	4358228	-1	integrase arm-type DNA-binding domain-containing protein
4336258	4361575	25317	Predicted by at least one method	WP_085048399.1		M4I31_RS20750	4358744	4359763	1	NAD(P)-dependent alcohol dehydrogenase
4336258	4361575	25317	Predicted by at least one method	WP_085048400.1	idnK	M4I31_RS20755	4359794	4360315	-1	gluconokinase
4336258	4361575	25317	Predicted by at least one method	WP_085048401.1	idnD	M4I31_RS20760	4360532	4361575	1	L-idonate 5-dehydrogenase
4344440	4349195	4755	Predicted by at least one method	WP_250856822.1		M4I31_RS20690	4344440	4345237	-1	hypothetical protein
4344440	4349195	4755	Predicted by at least one method	WP_250856823.1		M4I31_RS20695	4345769	4345978	1	AlpA family phage regulatory protein
4344440	4349195	4755	Predicted by at least one method	WP_250856824.1		M4I31_RS20700	4346642	4347262	1	inovirus-type Gp2 protein
4344440	4349195	4755	Predicted by at least one method	WP_061584400.1		M4I31_RS20705	4347445	4348359	-1	restriction endonuclease
4344440	4349195	4755	Predicted by at least one method	WP_061584405.1		M4I31_RS20710	4348473	4349195	-1	M48 family metallopeptidase
4412971	4419654	6683	Predicted by at least one method	WP_085048422.1	tssK	M4I31_RS20995	4412659	4413996	1	type VI secretion system baseplate subunit TssK
4412971	4419654	6683	Predicted by at least one method	WP_085048423.1		M4I31_RS21000	4413977	4414726	1	DotU family type IV/VI secretion system protein
4412971	4419654	6683	Predicted by at least one method	WP_201745927.1		M4I31_RS21005	4414726	4418265	1	hypothetical protein
4412971	4419654	6683	Predicted by at least one method	WP_233593214.1		M4I31_RS21010	4418262	4419185	1	type VI secretion system ImpA family N-terminal domain-containing protein
4412971	4419654	6683	Predicted by at least one method	WP_085048426.1		M4I31_RS21015	4419182	4419574	1	DUF4280 domain-containing protein
4412971	4419654	6683	Predicted by at least one method	WP_085048427.1		M4I31_RS21020	4419643	4421556	-1	BglG family transcription antiterminator
4803032	4808598	5566	Predicted by at least one method	WP_250856828.1		M4I31_RS22795	4803145	4803777	-1	type VI secretion system-associated protein TagO
4803032	4808598	5566	Predicted by at least one method	WP_001229865.1		M4I31_RS22800	4803789	4804121	-1	zinc ribbon domain-containing protein
4803032	4808598	5566	Predicted by at least one method	WP_223814694.1		M4I31_RS22805	4804223	4804459	-1	ogr/Delta-like zinc finger family protein
4803032	4808598	5566	Predicted by at least one method	WP_023063442.1		M4I31_RS22810	4804514	4805632	-1	phage late control D family protein
4803032	4808598	5566	Predicted by at least one method	WP_023063444.1		M4I31_RS22815	4805790	4806983	1	phage tail sheath subtilisin-like domain-containing protein
4803032	4808598	5566	Predicted by at least one method	WP_129345674.1		M4I31_RS22820	4806996	4807511	1	phage major tail tube protein
4803032	4808598	5566	Predicted by at least one method	WP_000047593.1		M4I31_RS22825	4807526	4807861	1	hypothetical protein
4803032	4808598	5566	Predicted by at least one method	WP_229459058.1		M4I31_RS22830	4807921	4807986	1	GpE family phage tail protein
4803032	4808598	5566	Predicted by at least one method	WP_250856829.1		M4I31_RS22835	4807987	4811157	1	phage tail tape measure protein
4806996	4813965	6969	Predicted by at least one method	WP_129345674.1		M4I31_RS22820	4806996	4807511	1	phage major tail tube protein
4806996	4813965	6969	Predicted by at least one method	WP_000047593.1		M4I31_RS22825	4807526	4807861	1	hypothetical protein
4806996	4813965	6969	Predicted by at least one method	WP_229459058.1		M4I31_RS22830	4807921	4807986	1	GpE family phage tail protein
4806996	4813965	6969	Predicted by at least one method	WP_250856829.1		M4I31_RS22835	4807987	4811157	1	phage tail tape measure protein
4806996	4813965	6969	Predicted by at least one method	WP_000979934.1		M4I31_RS22840	4811168	4811617	1	phage tail protein
4806996	4813965	6969	Predicted by at least one method	WP_250856830.1		M4I31_RS22845	4811755	4812351	-1	tail fiber assembly protein
4806996	4813965	6969	Predicted by at least one method	WP_250856831.1		M4I31_RS22850	4812351	4813361	-1	phage tail protein
4806996	4813965	6969	Predicted by at least one method	WP_085049730.1		M4I31_RS22855	4813351	4813965	-1	phage tail protein I
4806996	4813965	6969	Predicted by at least one method	WP_250856832.1		M4I31_RS22860	4813958	4814869	-1	baseplate J/gp47 family protein
4822536	4833116	10580	Predicted by at least one method	WP_250856837.1		M4I31_RS22925	4822284	4823996	1	terminase family protein
4822536	4833116	10580	Predicted by at least one method	WP_250856838.1		M4I31_RS22930	4823997	4825046	1	phage portal protein
4822536	4833116	10580	Predicted by at least one method	WP_000636523.1		M4I31_RS22935	4825442	4826080	-1	hypothetical protein
4822536	4833116	10580	Predicted by at least one method	WP_052929074.1		M4I31_RS22940	4826084	4827082	-1	ImmA/IrrE family metallo-endopeptidase
4822536	4833116	10580	Predicted by at least one method	WP_250856839.1		M4I31_RS22945	4827241	4829628	-1	replication endonuclease
4822536	4833116	10580	Predicted by at least one method	WP_250856840.1		M4I31_RS22950	4829628	4829933	-1	DUF4406 domain-containing protein
4822536	4833116	10580	Predicted by at least one method	WP_250856841.1		M4I31_RS22955	4829933	4830904	-1	Dam family site-specific DNA-(adenine-N6)-methyltransferase
4822536	4833116	10580	Predicted by at least one method	WP_000166617.1		M4I31_RS22960	4830906	4831118	-1	hypothetical protein
4822536	4833116	10580	Predicted by at least one method	WP_000946669.1		M4I31_RS22965	4831161	4831343	-1	DUF3927 family protein
4822536	4833116	10580	Predicted by at least one method	WP_000482341.1		M4I31_RS22970	4831343	4831777	-1	TerB family tellurite resistance protein
4822536	4833116	10580	Predicted by at least one method	WP_048275527.1		M4I31_RS22975	4831872	4832102	-1	DUF2724 domain-containing protein
4822536	4833116	10580	Predicted by at least one method	WP_000290619.1		M4I31_RS22980	4832092	4832298	-1	DUF4761 family protein
4822536	4833116	10580	Predicted by at least one method	WP_250856842.1		M4I31_RS22985	4832309	4832512	-1	hypothetical protein
4822536	4833116	10580	Predicted by at least one method	WP_021312625.1		M4I31_RS22990	4832523	4832804	-1	Cox family DNA-binding protein
4822536	4833116	10580	Predicted by at least one method	WP_250856843.1		M4I31_RS22995	4832905	4833225	1	helix-turn-helix domain-containing protein
4829933	4834275	4342	Predicted by at least one method	WP_250856841.1		M4I31_RS22955	4829933	4830904	-1	Dam family site-specific DNA-(adenine-N6)-methyltransferase
4829933	4834275	4342	Predicted by at least one method	WP_000166617.1		M4I31_RS22960	4830906	4831118	-1	hypothetical protein
4829933	4834275	4342	Predicted by at least one method	WP_000946669.1		M4I31_RS22965	4831161	4831343	-1	DUF3927 family protein
4829933	4834275	4342	Predicted by at least one method	WP_000482341.1		M4I31_RS22970	4831343	4831777	-1	TerB family tellurite resistance protein
4829933	4834275	4342	Predicted by at least one method	WP_048275527.1		M4I31_RS22975	4831872	4832102	-1	DUF2724 domain-containing protein
4829933	4834275	4342	Predicted by at least one method	WP_000290619.1		M4I31_RS22980	4832092	4832298	-1	DUF4761 family protein
4829933	4834275	4342	Predicted by at least one method	WP_250856842.1		M4I31_RS22985	4832309	4832512	-1	hypothetical protein
4829933	4834275	4342	Predicted by at least one method	WP_021312625.1		M4I31_RS22990	4832523	4832804	-1	Cox family DNA-binding protein
4829933	4834275	4342	Predicted by at least one method	WP_250856843.1		M4I31_RS22995	4832905	4833225	1	helix-turn-helix domain-containing protein
4829933	4834275	4342	Predicted by at least one method	WP_250856844.1		M4I31_RS23000	4833295	4834275	1	tyrosine-type recombinase/integrase
