# Supplementary material for: Comparative genomic analysis of Citrobacter sp. XT1-2-2 reveals insights into the molecular mechanism of microbial immobilization of heavy metals
Source: BMC Genomics. 2022 Dec 19;23:838. doi: 10.1186/s12864-022-09069-4 (PMC9764585; doi:10.1186/s12864-022-09069-4)
Supplement: Supplementary file 9 — Additional file 9: Supplementary Table S9. The specific genes in gene category of Citrobacter sp. XT1-2-2. [file 12864_2022_9069_MOESM9_ESM.xls]

## Sheet: Additional file 8
Table S8. The specific genes in gene category of Citrobacter sp. XT1-2-2
Clutser3916	XT1_2_2|orf1245	MULTISPECIES: hypothetical protein
	ATGGAGCTGAAATCAGTCGAAGATACCAGCTGGCTGCAACTGTTTATTAAAAACACAGCACTGTGCAAACACGAAAGTGGACGTATACGGTGTGACGCCTGCCCGGTGCCGGAAGGTTAA	MELKSVEDTSWLQLFIKNTALCKHESGRIRCDACPVPEG
Clutser3916	XT1_2_2|orf4688	MULTISPECIES: hypothetical protein
	ATGGAGCTGAAATCAGTCGAAGATACCAGCTGGCTGCAACTGTTTATTAAAAACACAGCACTGTGCAAACACGAAAGTGGACGTATACGGTGTGACGCCTGCCCGGTGCCGGAAGGTTAA	MELKSVEDTSWLQLFIKNTALCKHESGRIRCDACPVPEG
Clutser3916	XT1_2_2|orf4527	MULTISPECIES: hypothetical protein
	ATGGAGCTGAAATCAGTCGAAGATACCAGCTGGCTGCAACTGTTTATTAAAAACACAGCACTGTGCAAACACGAAAGTGGACGTATACGGTGTGACGCCTGCCCGGTGCCGGAAGGTTAA	MELKSVEDTSWLQLFIKNTALCKHESGRIRCDACPVPEG
Clutser3916	XT1_2_2|orf4770	MULTISPECIES: hypothetical protein
	ATGGAGCTGAAATCAGTCGAAGATACCAGCTGGCTGCAACTGTTTATTAAAAACACAGCACTGTGCAAACACGAAAGTGGACGTATACGGTGTGACGCCTGCCCGGTGCCGGAAGGTTAA	MELKSVEDTSWLQLFIKNTALCKHESGRIRCDACPVPEG
Clutser3916	XT1_2_2|orf3860	MULTISPECIES: hypothetical protein
	ATGGAGCTGAAATCAGTCGAAGATACCAGCTGGCTGCAACTGTTTATTAAAAACACAGCACTGTGCAAACACGAAAGTGGACGTATACGGTGTGACGCCTGCCCGGTGCCGGAAGGTTAA	MELKSVEDTSWLQLFIKNTALCKHESGRIRCDACPVPEG
Clutser3916	XT1_2_2|orf4356	MULTISPECIES: hypothetical protein
	ATGGAGCTGAAATCAGTCGAAGATACCAGCTGGCTGCAACTGTTTATTAAAAACACAGCACTGTGCAAACACGAAAGTGGACGTATACGGTGTGACGCCTGCCCGGTGCCGGAAGGTTAA	MELKSVEDTSWLQLFIKNTALCKHESGRIRCDACPVPEG
Clutser3916	XT1_2_2|orf4494	MULTISPECIES: hypothetical protein
	ATGGAGCTGAAATCAGTCGAAGATACCAGCTGGCTGCAACTGTTTATTAAAAACACAGCACTGTGCAAACACGAAAGTGGACGTATACGGTGTGACGCCTGCCCGGTGCCGGAAGGTTAA	MELKSVEDTSWLQLFIKNTALCKHESGRIRCDACPVPEG
Clutser3916	XT1_2_2|orf0468	MULTISPECIES: hypothetical protein
	ATGGAGCTGAAATCAGTCGAAGATACCAGCTGGCTGCAACTGTTTATTAAAAACACAGCACTGTGCAAACACGAAAGTGGACGTATACGGTGTGACGCCTGCCCGGTGCCGGAAGGTTAA	MELKSVEDTSWLQLFIKNTALCKHESGRIRCDACPVPEG
Clutser7336	XT1_2_2|orf2525	hypothetical protein
	ATGACCAACCGGCCCCACTTCAATCGTCCGGCATTCTTTGCCGCGGCTGACAGGCTGAAAGAAGCTGGTGATATCTCTCTCAATCCTGCCGTTCTCCCTAATGGCCTATCTCAGGCCGACTACATGTCGATTTGTATGTCCATGCTTCAGCGTGCTGATGCCATCTACATGCTCAATGGCTGGAAGGGCAGCGACGGTGCGGTTGCGGAATATCACCTTGCTTTCAAATTAGGCCTGAAAATCATGACGCAACACAGCGTCACCACCAGCAATAAAGAGGTTAGCAAATAA	MTNRPHFNRPAFFAAADRLKEAGDISLNPAVLPNGLSQADYMSICMSMLQRADAIYMLNGWKGSDGAVAEYHLAFKLGLKIMTQHSVTTSNKEVSK
Clutser7336	XT1_2_2|orf4614	hypothetical protein
	ATGGCAAAAATCTATATCGCTGGCCCGATGAGCGGTTTGCCTGGATTCAATCGGCAGGCATTTAACCGTGCAGCCGGGCACGTAGTGCGACGCGGAAACGTTGCCCTTAATCCGGCGATTTTGCCGGATGGATTAGAGCAGGCGGAATACATGGATATTTGCTTCGCCATGTTGCGTTGTGCTGACGAGATCTTCTTGCTGGATGGCTGGCAGCAGTCTGCCGGGGCAAGAGCAGAACACGCGTTAGCTCAAAAGCTGGGGGTGAAGATCCAGCACCAGACGATCGATCGGTTCACGGGGGCGTAA	MAKIYIAGPMSGLPGFNRQAFNRAAGHVVRRGNVALNPAILPDGLEQAEYMDICFAMLRCADEIFLLDGWQQSAGARAEHALAQKLGVKIQHQTIDRFTGA
Clutser7337	XT1_2_2|orf4493	hypothetical protein UTI89_C3805
	ATGGGCTTCTTCACTTTATTTGATGCCTGGCAGTTCCCTACTCTCGCATGGGGAGACCCCACACTACCATCGGCGCTACGGCGTTTCACTTCTGAGTTCGGCATGGGGTCAGGTGGGACCACCGCGCTACAGCCGCCAGGCAAATTCTGTTTATTAACCCGCTTTTTGCCGGTTAATCTTATCTGTATCAGGCTGAAAATCTGTCTCTTCGCCAAAACATCTTCGGCGTTGTAA	MGFFTLFDAWQFPTLAWGDPTLPSALRRFTSEFGMGSGGTTALQPPGKFCLLTRFLPVNLICIRLKICLFAKTSSAL
Clutser7337	XT1_2_2|orf1247	hypothetical protein AD37_4207
	ATGGGGTCAGGTGGGACCACCGCGCTACAGCCGCCAGGCAAATTCTGTTTATTAACCCGCTTTTCGCCGGTTAATCTTATCTGTATCAGGCTGAAAATCTGTCTTCTCAAATCCGCCAAAACACCTTCGGCGTTGTAA	MGSGGTTALQPPGKFCLLTRFSPVNLICIRLKICLLKSAKTPSAL
Clutser12832	XT1_2_2|orf0343	osmolarity sensor protein
	ATGGGCGAGGAAGACGGTTATCTCGCAGAGTCCATCAATAAGGACATCGAAGAGTGTAACGCTATTATCGAGCAGTTTATCGATTACCTGCGTACCGGTCAGGAGATGCCGATGGAGATGGCGGATCTGAACTCGGTGTTAGGCGAAGTGGTCGCGGCGGAAAGCGGCTATGAGCGGGAAATTGAGACTGCGCTGCTGCCGGGCAACATTCAGGTGAAGATGCATCCGCTGTCGATCAAGCGTGCGGTTGCCAATATGGTGGTTAATGCCGCCCGCTATGGTAACGGTTGGATTAAGGTCAGTAGCGGTATGGAGCCGCATCGCGCCTGGTTCCAGGTGGAAGATGATAGTCCGGGCATCAAGCCGGAACAGCGTAAACATCTGTTCCAGCCGTTTGTC…	MGEEDGYLAESINKDIEECNAIIEQFIDYLRTGQEMPMEMADLNSVLGEVVAAESGYEREIETALLPGNIQVKMHPLSIKRAVANMVVNAARYGNGWIKVSSGMEPHRAWFQVEDDSPGIKPEQRKHLFQPFVRGDSARSTSGTGLGLAIVQRIIDNHNGMLEIGTSERGGLSIRAWLPVPFTRAQGTTKDA
Clutser12833	XT1_2_2|orf3588	MULTISPECIES: hypothetical protein
	ATGACCATGATAGTGGTATACTTGCGCGCCTGGATGCAGCCGCAGGGTATGGGCTGCTGTATTTTTTTCCATTACAAGTCATTCAGACTTGCCAAAGAACCATTGCCGCCATGA	MTMIVVYLRAWMQPQGMGCCIFFHYKSFRLAKEPLPP
Clutser12834	XT1_2_2|orf1402	-
	ATGCCGCACGCTTGTTTTTTAGATGAAAGAAAATCCGTTCATGTAAAAGCAATTCCAAGAATCATTAATATTATTTATGTAAGAAAACGCAGTTTATGGGGTGTAAAAAAAAACGGCTCCTTATTACAGAAGCCGTTGTGGTATCACCGTTTTAATCTGTTCAGCATTGCCCGCGGGCAATGCTGCTAA	MPHACFLDERKSVHVKAIPRIINIIYVRKRSLWGVKKNGSLLQKPLWYHRFNLFSIARGQCC
Clutser12835	XT1_2_2|orf1048	hypothetical protein
	ATGCCAAAATTAATTTCCTTTATTTTCAAATATATAAAAAATCAAAGACGGGTGACGACGTGTCATTTCGTCATTGTCGTCATTGTCACGGATGAAAAAATTCAACCTGGCATGTTTATTGCTTTTAATACGGCAACTTCATAG	MPKLISFIFKYIKNQRRVTTCHFVIVVIVTDEKIQPGMFIAFNTATS
Clutser12836	XT1_2_2|orf1756	presumed portal vertex protein
	GTGCCGCTGAGTGAAGTCGCCACGAAAGATGACTTTTTCAATATCAAAAAGGTGAGCGCCGCTGACCTGCTCGATACACACCGCGTACCGTTCCAGCTCATGGGCGGTAAGCCGGTAAATATTGGCTCAATGGGGGATGTGGAGAAGGTGGCGCGGGTGTTTGTGCGTAACGAGCTGACCCCGCTTCAGGAGCGCTTTAAAGAGATTAACGACTGGCTTGGGATTGAAGTAATAAAATTTAAGGACTACGACCCAGAGTAA	MPLSEVATKDDFFNIKKVSAADLLDTHRVPFQLMGGKPVNIGSMGDVEKVARVFVRNELTPLQERFKEINDWLGIEVIKFKDYDPE
Clutser12837	XT1_2_2|orf2523	hypothetical protein AF42_01703
	ATGCAGAAGAAAAAATTAACATCTGAACAAATTGCTGATGCCGAAAGACTGAAAGGCATCTACGAAGCAAAGAAAAAGAGTCTGGACCTCACAATGCAGAAAATTGCTGATGAAATGGATATCAGTCTTTCTGCCTTGGGGCACTACTTCTATGGCCGTAACTCTTTGAATACAAAAGCGGTATCCGCACTAGCCAAGCTTCTTCAGGTTGATGTTTCTGACATAAGTCCGTCGCTTGATAAAGAGCTGAGACAGCAATCTCAATCGTTGCAATTGTCGCTATCAGGAAGCCAGCTACAGGAACGAGTACCAGTACGATTAAAAGTAATCACTGATGACGGCAAGGTTAGCACTGAACCTTTAGGGGGTTACTTACGTCTGGACAACACTCATCTTTCC…	MQKKKLTSEQIADAERLKGIYEAKKKSLDLTMQKIADEMDISLSALGHYFYGRNSLNTKAVSALAKLLQVDVSDISPSLDKELRQQSQSLQLSLSGSQLQERVPVRLKVITDDGKVSTEPLGGYLRLDNTHLSAFGVQIIGTKLWPRVKSGEFLVVEPGRACQPGDDVYVLLKEESQPLITMLMLDSGSGYTVSDYTSNRPSMLYKDNIRAIYPISAIVSPERFIPGTSD
Clutser12838	XT1_2_2|orf3702	-
	GTGGTACACATGGCGGCAAATCGCCGTTTTATTACCGGGAACAATTACACTATAAAAAAACCAACATTAATATTATTTATGGATGAGAAAGTAGTTATATTAAATACAATGCGCCACTGA	MVHMAANRRFITGNNYTIKKPTLILFMDEKVVILNTMRH
Clutser12839	XT1_2_2|orf2981	hypothetical protein J415_09625
	ATGCGTAAGTCATTAGTAATGGTTCTAGGATTTTCTATTGTTCTGACTGGTTGTGAGAAAGCTGTTGAAAATAAAAGTATTTCTGAGCTTACAAGTGAAGAAGCAGATGGTATTTGCAAAAGACCAGATGTTATTACACAGATAGAAAATAGCTTCAGAGAGGGGAGTGTTGAATTCTTAAATCGTAATCCATTAAACTATTCCCCGTTTATTGATAGATATAACTCTGTAGAACAACTTTCTGACAATAGAAGAGCGTCAAGGATTGATGTTAGCTATAAATATAGTGCGGATGATTTTTCAAAAGGATTCGGAACTACCGATAAAGTTAAAGTAAGTAACGCAAGGCTAACTGGCACAGGTAAAGACGATTTATCATGTAGTGCTAAAATAGAGTTC…	MRKSLVMVLGFSIVLTGCEKAVENKSISELTSEEADGICKRPDVITQIENSFREGSVEFLNRNPLNYSPFIDRYNSVEQLSDNRRASRIDVSYKYSADDFSKGFGTTDKVKVSNARLTGTGKDDLSCSAKIEFTSNKIYGISFSDNFTYNIKKENDKFVTDIKLSLEGLTRSKSEPTVSQKEWRDKYEEKLNADDDVLRNIPDSEYKVISQNDIYYIYFAQALRKFSDDELMGFFSSKWNNTTDVFAKEDIKKEELPKIKEKIEQYKNLKNILSYSTFNLSQQLADKNALKTESGEKSIETSTSWFSTRDSYDMTKKGYSYEAPSCNMNGGLTIERRGIRFTTDDSLRGCVVGVPDDKAREVSAKLAAIGRQGGNAGFFVKSYLHISKVDGSDNTIHTT…
Clutser12840	XT1_2_2|orf4269	hypothetical protein AB07_3453
	GTGGCGGGTATTATAGCCAACTCGCGCGGAATGTCTCCGCTTGTTTTCGCTTTCTCTGCGTTCATTTTCTTCTTTTTCTCTCTCTCCGGTGACAGAAAAATCCATATCTTCAGCCGCATTTTTCATAGTGATATGAAAGCGATTACAAACTTGTGA	MAGIIANSRGMSPLVFAFSAFIFFFFSLSGDRKIHIFSRIFHSDMKAITNL
Clutser12841	XT1_2_2|orf4154	hypothetical protein CFNIH1_09250
	ATGACTGATACGCATAGTATTGCAGTTTCATTTGATCCAGAAGTGCATGCCGCACGCACCGCCGAACCCGAAGAGTCAGAACAGATGAAGTCCCTGAGCGCCGTGGAAAAACTCTCCGCGCGCAAGCAAAAGCAGGTGCTGGAGTTTATCGGAGTGATTGCGGGGAAAGCGTCGAAGGGGTGA	MTDTHSIAVSFDPEVHAARTAEPEESEQMKSLSAVEKLSARKQKQVLEFIGVIAGKASKG
Clutser12842	XT1_2_2|orf1900	-
	ATGAACTGGTGCCCGGCGAGCAAAGATCGCTCTGCCAGGACACCTGACATTGGGCCAGGCCGTAACCCGGCGAACTCTCAACCATTAGTTATATTTATCATTTTGGTGAGAATTATTTTCTTGTCAGGCAAAAAAATTGCAGATAAGGTTTGTTTTACATCAGATTTCCTGGTGTAA	MNWCPASKDRSARTPDIGPGRNPANSQPLVIFIILVRIIFLSGKKIADKVCFTSDFLV
Clutser12843	XT1_2_2|orf0606	hypothetical protein CFNIH1_02920
	TTGCGCAAAGAGAATCGTATTCGCACCATTCAGGCCTCTTTAGCGATTGAGCATAATTCATTGACTACGGAGCAAGTCACCGCGCTGATGGAAGGAAAACGTATTCTACAAATCTTGTCGAACCAGCCGGGCAGATCTGCCAAAAGTATCGCTGAAGAGTGTGAAATCTCAGCTCGCACCGTAGAGCGGTATCTGAAAGCGTTGCAGCTAAAGCATTGTGCTTCGCTTTAG	MRKENRIRTIQASLAIEHNSLTTEQVTALMEGKRILQILSNQPGRSAKSIAEECEISARTVERYLKALQLKHCASL
Clutser12844	XT1_2_2|orf4600	tail fiber protein
	ATGCTTAAACCCGATTTGCTGCGCCAGATGATAAGCCAGCATGTGCCCTGGCTGCGTGAGAATCCCGATAATCTGGCGGTTTACCTGCGTAAAGGCCGTATGGTCAGCACCGGCCAGCGTGCTGCTGCGTTTGAGTATCGCTATACGCTGGAAGTGCTGGTGATGGATTACCCTGAATCGCTGGATACTATCAGCGTGCCGGTGCTGGCTTGGGCGCGTTTATATCAGCCTGATCTTTTGTTTAACCCGGACAGGCAGCAGAACGGCATAACATTCGAAGCCGATATCCTGAGTAACAGCACGATGGACGTGCTGATCCAGATTCAGGCTGATGAAGCGGTGATCGTCACCCGTGAAGATGGCGAGATCGTCACCCGTCACCGTGCTGACCCTGCACCG…	MLKPDLLRQMISQHVPWLRENPDNLAVYLRKGRMVSTGQRAAAFEYRYTLEVLVMDYPESLDTISVPVLAWARLYQPDLLFNPDRQQNGITFEADILSNSTMDVLIQIQADEAVIVTREDGEIVTRHRADPAPGPEIGAWSLVFVDEVSGETWQDNKPIPSSNS
Clutser12845	XT1_2_2|orf2686	hypothetical protein
	GTGTTACGAGCCGATCAAAGCAGCAATCAACGCGCACTGTATGATGTAAATCAATTCACTGACACCCTGACGTCTTTGTTACACTTGCCGAAAGTCATCGAATATGAGCGGGAAAGAACTATGCCAACAAATCGCTTTGCGAAGAAACACTGGAAAATAGTTGTGATTCTGCTTGTTATTTGTGCGGCCATGCTGATGCTGCGTTGGGCCGCAATGATCTGGGGTTAA	MLRADQSSNQRALYDVNQFTDTLTSLLHLPKVIEYERERTMPTNRFAKKHWKIVVILLVICAAMLMLRWAAMIWG
Clutser12846	XT1_2_2|orf4175	restriction endonuclease subunit S
	ATGGTGCCTAAGGGATGGGGTATTTTCATGCTAAGTGAAATTTGCAGTAAGCAAATTTCATATGGAATTGTTCAGACGGGGGACAACTTACCTAAAGGTATTCCTTGTCTCCGAGTTATTGATTTAACTAAAGATTACATTAATCTTGATGATATGATCAAGACCTCATTAGAAATTCATCAGGCTTATAAAAAAACAATCCTCGAAGAGGGGGATATTGTGCTGGCCCTACGTGGTGAGGTGGGGCTGGCTCATCTTATTGATGAAAGTCTTTCTGGCATTAATATCACTAGAGGATTAGCTAGAATAGCAGCAGACAAAAGTAAAATAGTTCCAGAGTTTCTTTTATGGGCGCTGCGCTCAACAAAATTCCGAACTGACTTGATGCGCAGAGTAGGG…	MVPKGWGIFMLSEICSKQISYGIVQTGDNLPKGIPCLRVIDLTKDYINLDDMIKTSLEIHQAYKKTILEEGDIVLALRGEVGLAHLIDESLSGINITRGLARIAADKSKIVPEFLLWALRSTKFRTDLMRRVGGSALQEISLSELRKVEALVPPLSEQKKIAKILSTWDKATTITEKLLSNSQQQKKALMQQLLTGKKRLEGFNQAWSTVKVSEMGSIFSGGTPDTTEKEYWNGNISWLTPTDVTSLKSRYVFSTNKTISEKGLKNSSAKKLPKGTLLICTRATIGSMAISTTEITTNQGFKNLVPNSNFSVDFLYYLFNFNVKELVRKSSGSTFLELSKSDFEKLTFLCPCLDEQQKIASVLIVVDNLIAVQQQKISYLKQEKKALIQQLLTGKRRVK…
Clutser12847	XT1_2_2|orf4779	MULTISPECIES: D-ribose pyranase D-ribose pyranase
	ATGAAGAAAGGCACGGTACTCAACTCTGAAATTTCAACGGTGATCTCCCGTCTGGGACATACCGATACGCTGGTGGTGTGTGATGCAGGTTTACCCATCCCGAACAGCACAACGCGTATTGATATGGCATTAACCTAG	MKKGTVLNSEISTVISRLGHTDTLVVCDAGLPIPNSTTRIDMALT
Clutser12848	XT1_2_2|orf2805	putative O-actetyl transferase related protein
	ATGATGTCTGTTGTTGCTGGACACATTGCAAACTTCCCATTTGGAGAAGTATTCTATTACTATCATGTTGCTGGTTTTTTCCTGCTTTCAGGTTATTTTTTTAATTACGATAAGTACGCTGACAGCTTTAGTAAATTTTTAAAAAGCAGGTCAAAACTCATTTATCAATATCTTATTTACTCTGCAATAATAATAGCAGCGCATAATTTACTCATTGAGTATGGATTTCAACCTACAAATTACGTTGATTACTCACTTTATGATTATGTGACTGCATTTATACGGTCTATAACAATACCATCTGAAGCACTTGCGGGTGCGATGTGGTTCATACCAGTATTGATTTTAATGCAGTTTGTTTTCTATTGGCTTAATAGAGTAACTAAAGAGAATAAACTT…	MMSVVAGHIANFPFGEVFYYYHVAGFFLLSGYFFNYDKYADSFSKFLKSRSKLIYQYLIYSAIIIAAHNLLIEYGFQPTNYVDYSLYDYVTAFIRSITIPSEALAGAMWFIPVLILMQFVFYWLNRVTKENKLLIESSVLILFFIGWWIVKSNAIAENPYINSHIPNAQYFVYLPFFYIGYAFKKFGFKLLGNINTMLPALIAVVFSYIILRPTMYLYGSIDPYCFIFLSLISISFVIGISYHIKSNILVRIFTTIGENTVHILAMHFFFFKIATLILTIVGLKQIDDLHRIEGPSNGSTIETITYFTFGIAFPLILISIVRKIRSKIYIK
Clutser12849	XT1_2_2|orf0576	hypothetical protein CFNIH1_03075
	ATGAATATATTCAACAGGAAATACCTGGCGGCTCTGGGCTGTTTATGGCTTATTTTTAGCGCGCCACAGGCGTTTTCCGCCAATAAATATGGTTTTGGTAGTGTATTGAGAATGTGTCCGTTTTGGTCAACTCCGTTTCCCGTTGGGTTTAGAATGCCTGCCCCCGGCCTCAAAACTTATGTATTAGATATGGAGGTCAACTTAATCTATATATCTGCCGATAATACAGCCGACATTGACGATTACGTCAATTTATATAATGTCAATGGTGTAGAAACATGGCCTGGAACTGGAATATTAAAAGGTAATGCAACGGCGGCGTGTAAGACCTCTTCGGCATGTCAAAAAAGCAGCAGCGGAACCGTAGGAAAAGGCGTTTCTGCCTATGATTCGCTAGCA…	MNIFNRKYLAALGCLWLIFSAPQAFSANKYGFGSVLRMCPFWSTPFPVGFRMPAPGLKTYVLDMEVNLIYISADNTADIDDYVNLYNVNGVETWPGTGILKGNATAACKTSSACQKSSSGTVGKGVSAYDSLAAEFTGEDIRVAQKSISPSSSSSFTWFYLPVRKYKLLRIEVFVPNQLDNGVGHSEPFFVEYRAAGNKDELQLVSMGGTAAAGNFNGVNLPDTLRLTQNSGLQIWLNHSTSTPADDVSDLLPYAKVFPFQSTQLASLPESCQ
Clutser12850	XT1_2_2|orf1013	-
	ATGATTGCTTTGATCACACCGAGTAATTTGCTCACCGTAACCTCACTTAATTACCATCATTATTTTTATAAAATCGTTAATATATTAACGAACAAATATCACATTCATTTAATGTAA	MIALITPSNLLTVTSLNYHHYFYKIVNILTNKYHIHLM
Clutser12851	XT1_2_2|orf1190	-
	ATGTCTGTCGCCATCGCGCCAATCTCTGCCGCCAATTTGCCGCCACCGTCAATAAAAAAGGGGTCGGCAATTCGCCAACCCCTTGTTTTACAACACGCTTTGGATGTAGCGTGA	MSVAIAPISAANLPPPSIKKGSAIRQPLVLQHALDVA
Clutser12852	XT1_2_2|orf1154	-
	ATGCCTGACCATCTTCTGTTATTTACCGATAACTCCCCCACCCTGCATGCCATAAAAAACATTTGTGCTTACGAATTCTTCAGGGATTACTATGAACAGAAAATGCTTACTGTTGATACCACTATTTTTTAG	MPDHLLLFTDNSPTLHAIKNICAYEFFRDYYEQKMLTVDTTIF
Clutser12853	XT1_2_2|orf2972	integrase
	ATGAGCCATAAAGAAAGCAACAGCGTCCGTGCTGCTTACACCCATAAAGCCAAGCACCTTGACCAGCGACACCTGATGCTACAGTGGTGGGCCGATTTCCTTGATGCTAACAGCAACGGTATGGTCAGACCGTTTGAGTTTGCTCATCACAAATAA	MSHKESNSVRAAYTHKAKHLDQRHLMLQWWADFLDANSNGMVRPFEFAHHK
Clutser12854	XT1_2_2|orf3806	hypothetical protein
	ATGCTAGATATTAAACCTTCTGCTATTCGCGCATGGTCGATGCTGGGATCGCGTGGAACATTTGGTCTGGCGTTGTTGGAAATGGCGCGTGAAAATCATCAGATAGTGGCGCTTTCTGGCGACCTGTGCAAATCTTCTGGTCTTGACCGTTTTAGTAATACCTGGCCTGAGCGTTTCTTTAACACCGGCATTGCAGAACAGAATATGGTGGGTATCGCATCGGGTCTGGCTGCAAGTGGATTTGTACCATTTGTCACGTCGTTTCCTAACTTCCTCACTTTGCGTGCAGCTGAACAGATTCGCTTGAATCTGGGCTATATGCAGGAGAATGTGAAGCTGGTGGGGCTCGCTTCTGGGCTTGCAACCGGTATGTTTGGTGCCACGCATCATGGCATTGAA…	MLDIKPSAIRAWSMLGSRGTFGLALLEMARENHQIVALSGDLCKSSGLDRFSNTWPERFFNTGIAEQNMVGIASGLAASGFVPFVTSFPNFLTLRAAEQIRLNLGYMQENVKLVGLASGLATGMFGATHHGIEELAMLRSVSNIAIFSPADCTATVKMTQLAFEHQGPVYLRLTGGMRAPIVYKDDFELVPGKAIHLKDGKDIAIVATGSMVHVALTVARQLADHEVDAAVIDMHTLKPLDEALLALHLDKKLLVTVEEHSVIGGLGSAVAEYVGGVEVRPKLLNIGIPQGYPPAGDYSWMLEQSGLTAEKVTSRILGAL
Clutser12855	XT1_2_2|orf1476	hypothetical protein P829_00242
	ATGGATAACTGGCCAGCGCTATTTGACGGACAAAACCGCTATATCCTGATGATCAATGACAGCCCGGTAAAGCCGGATGTTCTGCGTTTTCGCGGCAGGGAAGCTCTGAGCGAGCCGTTTTCGTGGGAGATTGCATTCACCACACCGCAGGAGAACATTCCCCCGGAACAGGTACTGATGAAATATGCGACGTTGCTGATGCGTGGCGGTAAAAATGTCCATGGAATAGTGACCCACCTGGAATGGCTCTCCACCTCAGAAGACCAGTCTCACTACAGTCTCACACTCAGTTCCCGCCTGGCGTTGCTGTCGGAAACCCGGCAGTGTCGCCTGTTTCGGTTCCAGTCGGTACCGGAGGTGGTAGAACAGGTGCTTCGCGAACATGGGCTGGAAGGGGCC…	MDNWPALFDGQNRYILMINDSPVKPDVLRFRGREALSEPFSWEIAFTTPQENIPPEQVLMKYATLLMRGGKNVHGIVTHLEWLSTSEDQSHYSLTLSSRLALLSETRQCRLFRFQSVPEVVEQVLREHGLEGADFEFQLERGYPDRRLITQWRESDLQFIQQR
Clutser12856	XT1_2_2|orf1410	antibiotic ABC transporter ATP-binding protein
	ATGACTGAATCAATAAAAATCAGCTCGATATTAAAATCCGGACTGCAAAATAATAAAGTTTTTTACAGTAAGTATTTTTTTACCTCGCTGTTTATGGCCTTGTTTGCCCTGACTATCCCGGTTTTCAGTAACATTTACTACGATAAGCTTGTACCGGGGTCATCGACCGCCTCTCTGTTTGGGGTGGTGGGTATCGTACTGGTATTTATCGTCTTTGAATTTTTACTGCGATCCTCGAAAGATATCTATCAGTCGATTGTCTCGCGCCAGGAGGATGTCAATATTGATGTCTCTTTTGTGGAGGCATTGATCTACAACACCACCAAAAGCAGCTCTATGTCCTCCGTGTTTGTTCTGTGGACAGAATTTCAAAAAATAAAGCCCGTGCTGTTAAATTCC…	MTESIKISSILKSGLQNNKVFYSKYFFTSLFMALFALTIPVFSNIYYDKLVPGSSTASLFGVVGIVLVFIVFEFLLRSSKDIYQSIVSRQEDVNIDVSFVEALIYNTTKSSSMSSVFVLWTEFQKIKPVLLNSVFQRVSDIPVFIIFCVIIYINLGALVLVPVMMMMVSLLLAWGYFKYTEVLMDKMKESQSNRNVFITELLYSLRTIHTLNNKNLMLDWVNSSNNQSWLSLKLRKAGVYYQSALSAMSNLNQILLMVFAFFLVIKGEITTGAIVSSVIVSGRMSGIISGLSSTLSTIFTTNKTITDLMKMFMPAGQEHEQKLLQSIVNVRGDISLRALSYQYDPQLPKALDTLTLDIPHGQRVAIIGECGSGKSSLVSLLSGYCPPTEGSIMYDGYNT…
Clutser12857	XT1_2_2|orf4788	hypothetical protein
	GTGTTAATTTTTTATTATAAATGTCAATCGATGGTTCTTTTGTTGTTAGGCGTTGTTTTTGAAATAGTGGCGCTTTTTACGCTTAAATATCAAAAAGATGAAATGGCACCATTTGCCACGTAA	MLIFYYKCQSMVLLLLGVVFEIVALFTLKYQKDEMAPFAT
Clutser12858	XT1_2_2|orf1159	-
	GTGCCTATTTATAAACGAAATGATTTGCGTGAAGTAATTACCCGCAAAATGAATGAACGTTCATTCATTTTTGATCAGTCGTTGATCCTTCGCAAGCAGGGCAGCACGTTTAGTAAATTAAAAAAGGGAAAGAATCTTTGCAGTCTTATTTCAACCAAAGTCCACTTCTGGCACTAA	MPIYKRNDLREVITRKMNERSFIFDQSLILRKQGSTFSKLKKGKNLCSLISTKVHFWH
Clutser12859	XT1_2_2|orf2502	hypothetical protein AF42_01687
	TTGGCCCCGACAAACGCGTTTCAGGAGCGCAATACCGCCGCTGTAAAACACCGTGGCTATGCGAAGTATCTGGACGTAGATGGTCTGATGGATGATGCCAGCGAGATGGCACTCTTTGATGAACTGGTAGACTGA	MAPTNAFQERNTAAVKHRGYAKYLDVDGLMDDASEMALFDELVD
Clutser12860	XT1_2_2|orf0635	-
	ATGGGTCATCGCTTCAACGCTCTGACTTCCAGTAAAATCTGTTTTGCTGTTCAGATATATTCAAATAAAAATACAGATGGTCAGGTGTGGCTGGTCCGGCTGAAAATTGCCGACGTGTTTCCGTAA	MGHRFNALTSSKICFAVQIYSNKNTDGQVWLVRLKIADVFP
Clutser12861	XT1_2_2|orf2319	DDE endonuclease
	ATGATTGCCCAGGCTTTGCGTCTGCATCTGACAACTGTTGGCCACCATATCAGCGAGTTCCTGAACAAAGGCAAGCTGAAGCCCCAAGATGGTGGCTCAGACAGTAAGCGCAGTGCTGAACAAACCGCTTTGTTAATCAGCCAGTTATCCTGGAATGAACAAGTAACTGCATCGTAA	MIAQALRLHLTTVGHHISEFLNKGKLKPQDGGSDSKRSAEQTALLISQLSWNEQVTAS
Clutser12862	XT1_2_2|orf4052	hypothetical protein SF123566_0048
	ATGAAATTTCTCTTTGACGGCTGCAAAAGTGCGTGGCTTCGCGCTAGTTTACCGCCGACAGAAAAACGATTCATTCACGTAATCTTTTCTTTTTATTACAATTTTTATGTGAATAACAGCGCTTTATTAATTGGTTTTATGAATTAA	MKFLFDGCKSAWLRASLPPTEKRFIHVIFSFYYNFYVNNSALLIGFMN
Clutser12863	XT1_2_2|orf3360	MULTISPECIES: transposase transposase
	GTGCAGACCCTGCGTGAGATGAACGCCGACAACCTGCGCAAGGTGCCGGCCGATGCACCCACGGCCTTCATCAAGCCGCGCTGGAAGCCGCTGGTGATCACCCCGGAAGGCCTCGACCGGAAATTCTACGAAATCTGCGCCCTGTCCGAGCTGAAGAACGCCCTGCGCTCCGGCGACATCTGGGTCAAGGGCTCGCGGCAGTTCCGCGACTTCGACGACTACCTGCTGCCGGCCGAGAAGTTCGCCGCACTCAAGCGCGAGCAGGCCCTGCCCCTGGCGATCAACCCGAACAGCGACCAGTACCTGGAAGAGCGTTTGCAGCTGCTGGACGAGCAGTTGGCCACCGTCACCCGCCTGGCCAAGGACAACGAGCTGCCCGATGCCATCCTCACCGAGTCA…	MQTLREMNADNLRKVPADAPTAFIKPRWKPLVITPEGLDRKFYEICALSELKNALRSGDIWVKGSRQFRDFDDYLLPAEKFAALKREQALPLAINPNSDQYLEERLQLLDEQLATVTRLAKDNELPDAILTESGLKITPLDAAVPDRAQALIDQTSQLLPRIKITELLMDVDDWTGFSRHFTHLKDGAEAKDRTLLLSAILGDAINLGLTKMAESSPGLTYAKLSWLQAWHIRDETYSAALAELVNHQYRHAFAAHWGDGTTSSSDGQRFRAGGRGESTGHVNPKYGSEPGRLFYTHISDQYAPFSTRVVNVGVRDSTYVLDGLLYHESDLRIEEHYTDTAGFTDHVFALMHLLGFRFAPRIRDLGETKLYVPQGVQAYPTLRPLIGGTLNIKHVRAHW…
Clutser12864	XT1_2_2|orf4138	inner membrane protein
	TTGCTGGTGATGCCGCTCGCCCGTCAACTTAGCGTGCCGCGCAATATTAATCTGCAGGGAAGCGGCGCTCAGGCCATCATTAGCGCCACGCTGCGTGGTGCCGTTGCGTTGTTTTTTGCTGCGATTATCAGCCTCACGCAATTATATAAACAGCGATTCGCTAACCCTAAAAGGGTATAA	MLVMPLARQLSVPRNINLQGSGAQAIISATLRGAVALFFAAIISLTQLYKQRFANPKRV
Clutser12865	XT1_2_2|orf4120	hypothetical protein
	ATGTTGAATCGCGATTTTGATCACCTATCCACCCTCGCGCACCACTTTTTTGAACGTGAAGATATTCGCCAAAAACTTAATATCATCGATCAGTACAACATCTCCGGTTGGGAAGTCTGGATGCAGATAGAATTTGCCAATCTTTTGGCTTCGACGGGTCATGAATGGTGGCGTGAACAAACTCTCGCCTGCGATCTGCGGAAAAATCCACAGCGTTTGTCTGTACGTGCAGATTTCTTGTTGCGGAAAAAAGGCTGGACTCAGGACAGCTACATTGCACTTGAACTCAAGCAGAACCAGGATCCGACAAGTTGCGTCAGAAATATGATTGCGGATTTGGTTAAAAGCGCCAAAATCAAACGTTCAGAATTAGAGCTGCGTAGCTTCTGGACGCTCGGG…	MLNRDFDHLSTLAHHFFEREDIRQKLNIIDQYNISGWEVWMQIEFANLLASTGHEWWREQTLACDLRKNPQRLSVRADFLLRKKGWTQDSYIALELKQNQDPTSCVRNMIADLVKSAKIKRSELELRSFWTLGVTPRIDKERLDELIDHYLDEKYYLTKSRKKHVLLRDIEQTPYCYIVI
Clutser12866	XT1_2_2|orf2499	hypothetical protein
	ATGGCTACCCCATACGATTTAACACAGTTAGATTCATATTCTTTTGAACATATGGTCAACTTTCTAGCTATGAAAGTTTTAGGCAACGGTATCACAGGATTCGCAACAGGTCCTGATGGCGGTCGAGACGGGTATTTGAAGGGAAAAGCGCCATATCCTTCTATAACTGATAGTTGGGAAGGAATATGGTATATCCAATCTAAATTTCACAAGCCAACAACGAATTCAAACTCACAAAAATGGTTAGTAAGAGAAGTTATTAAGGAAATCAAAGCATTCAGTGAAAATGACGAAAGAAAAATACCGGATATATGGATTATCGCTTCTAATGTAGAGCCCAGTGGAGTGCCTCGGACTGGAGCTTACGATAAAATAATTAGTTTAGTTAAAAAGTATTCT…	MATPYDLTQLDSYSFEHMVNFLAMKVLGNGITGFATGPDGGRDGYLKGKAPYPSITDSWEGIWYIQSKFHKPTTNSNSQKWLVREVIKEIKAFSENDERKIPDIWIIASNVEPSGVPRTGAYDKIISLVKKYSPNTKVDVWGGRKILDFLAEHPVVAKEYGHFLTPGHVITELYNSLTESNANIKSLIDHFMISQFKDLSYTKLEQAGSNNDHKPKIHELFRDLPIKSAELQSDFNIMESLVSSSCNVHKISTWLNFGPNWKTWSKNPRRTRIVLLKGGPGQGKSTIGQYFAQIQRAAFILSKNAPTITPQVKEIALELKEQALKDGYWPNSPRIPIFIELKDYANWYITKDKFSPKNVIAYICDKINYKISFAIDSNNLRKILSENTCFINFDGLDEV…
Clutser12867	XT1_2_2|orf1802	CDP-abequose synthase
	ATGACAGGTGCTACTAGCTTTGTAGGTACCCATCTGCTACTGAGTCTAATAAAGGAAGGTTATAGCATTATTGCATTAAAGCGTCCTACTACGGAGCCAACGATTGTTAATGCCTTGATTAAATGGGTAAATATATCTGATATAGAAAAAAAAAGTGAATTTCCTGAAAATATTTATGCAATAATACACATTGCAACAGATTATGGTCGGGATGGAACATCTATATTGGAACAATATAAATGTAATGTACTGTTGCCTACAAGGTTGCTTGAACTACTGCCAACTCTAAAATCTAAATTTTTCATTTCCACTGACTCTTTTTTTGGAAAGTATGAGAGGCAGTATGGATATATGCGGTCATATATGGCATCTAAAAGACACTTTATTGAACTTTCTAAA…	MTGATSFVGTHLLLSLIKEGYSIIALKRPTTEPTIVNALIKWVNISDIEKKSEFPENIYAIIHIATDYGRDGTSILEQYKCNVLLPTRLLELLPTLKSKFFISTDSFFGKYERQYGYMRSYMASKRHFIELSKIYVEENPDVCFINLRLEHVYGEEDKAGKLIPYIINKMKNNEDIDCTIAKQKRDFIYIDDVVSAYLKILKEGFNPGHYDVEVGTGRSVELKEVFEIIKKELNSISKINYGAITMRNDEIMESHADTSFLNRLGWSADFSLYDGMKKMLRTKGQ
Clutser12868	XT1_2_2|orf4169	hypothetical protein
	ATGGGTTATAAATACAAGGCAACAATGTATTACTCTGATGATGAAACAGAAGCATTTCTCCGGGAGAAAGCATTAAAGACAAATGGAAAGAAAAGTGCGTCACACTACCTTTACTCCCTGGTATCGCGTGAAAGAGAAGTCGCCGACACAACCCGCAGTAAAATGGATACGTCGGCGGGAGTGCACATTTACCCTGAGTATACTGCTGTCCATCGTTATGATGTTTCAGGGGATATATCCTTCCCTTGTTTGATGGTAACAGGCAAAGATGAAAAATCGCGAATAAGATTCGTACACAAGGATATAATGAAAGCAATCGATCAGGAAATCGATTTTGATATTAACAAAGCCTCTCTAAAGAATCCCCATCAGACATACAACAATGACGATCTCCTTATA…	MGYKYKATMYYSDDETEAFLREKALKTNGKKSASHYLYSLVSREREVADTTRSKMDTSAGVHIYPEYTAVHRYDVSGDISFPCLMVTGKDEKSRIRFVHKDIMKAIDQEIDFDINKASLKNPHQTYNNDDLLIVIKTDIHCSYSDNITTEHHCQGTFIASCIIIRVNRVEWEKWGGKYDFENIRYIKYRDLSNPKVNKHTGLCQVAEYAPQDKAGAFFIPVRKTAKAFPSDRLPPILIKGIDINANKDRLRLKAMNASQKKRHFG
Clutser12869	XT1_2_2|orf1602	-
	TTGATAATTTATACGGTTATTGACAATCACTTCTGGAAACCTGCCCGCCAGACGCGTACTATGCTGCGCTTTGCTATTCACGCACGGATGCCTGTCGGTCTGCTGTTATCAGGCCCTTTCTGA	MIIYTVIDNHFWKPARQTRTMLRFAIHARMPVGLLLSGPF
Clutser12870	XT1_2_2|orf0489	hypothetical protein
	GTGCTGATGCCATTACATGAGATTGCCAGACTTGTTAGTCATTGTGCGGCTATCTTCTGTCATTTTCGGGTAAAAGACAAAATATACCTTCAATATGCGATTGTCACCCTTTCCGCGCCGTAA	MLMPLHEIARLVSHCAAIFCHFRVKDKIYLQYAIVTLSAP
Clutser12871	XT1_2_2|orf0161	-
	ATGATTAATTTTGCACGTTATGTTTGGGTCAACAAGGGAAGAGAAAAGTATAAAAAGATGACAATTCCGACTTCATTGGGAAAATGTGATTTCGATCCGGCGAAAAGCAATTTTATCGTGAATAATCAAAGGTAA	MINFARYVWVNKGREKYKKMTIPTSLGKCDFDPAKSNFIVNNQR
Clutser12872	XT1_2_2|orf2131	-
	GTGGTGAAATTAAAGCCGACTTTCGGTAAGTTCACCGCCACGGCGCTAAATAACATCCACACGCAAAACGCCAGCAGCAAGCAAGGGACGGAAATCCACAGGTTACGGCTGGCGATTCGTTGA	MVKLKPTFGKFTATALNNIHTQNASSKQGTEIHRLRLAIR
Clutser12873	XT1_2_2|orf2705	-
	ATGGGCGCAGATGCTCGGGGTATTCATAAATTGCTGCTGCCTCTAATGTCAGGCGAGGGGCTGATTGACGCCGTACCACTTTTCACTCCGCTGCTGGTTATCCATCCAGTATAA	MGADARGIHKLLLPLMSGEGLIDAVPLFTPLLVIHPV
Clutser12874	XT1_2_2|orf0205	-
	GTGGCGAGTAATCCTCTATCACCGACCAAATTCAAAACCCTGCTCAACGAGCAGGGTTTTTTTGCATTTGTAGGCCTGATAAGCGCAGCGCCATCAGGCAATATTGGAGATATTGCGGATGGCGGCATGGACGCCTTATCCTGCCTACAGGCTCAGTTTCACCCCGGCGTGTATGGCGTTTCCAACCCCATCTTTGACCTTCATTTTGTCTACAAAAATTGTGCGCCACTTCCCACTGACTGTTAA	MASNPLSPTKFKTLLNEQGFFAFVGLISAAPSGNIGDIADGGMDALSCLQAQFHPGVYGVSNPIFDLHFVYKNCAPLPTDC
Clutser12875	XT1_2_2|orf0530	hypothetical protein
	ATGATGAGCAGGCTGCTCATCCAGAAAGCTTCCAGCGGAGTTCCACGTTATCGGGAATCCACACACAGGTCAAATGGCAATCTTATTTATGCAAAAATGTGCTATGGGGCAATTAACTTTATGAAATTGCTGAAATAA	MMSRLLIQKASSGVPRYRESTHRSNGNLIYAKMCYGAINFMKLLK
Clutser12876	XT1_2_2|orf4616	MULTISPECIES: hypothetical protein
	ATGACTAAACGCGATCAATATAACTTCATCCTGCACGTTCTCTTACCTGCTGTTGAGCGTGAAGGGCTGACGATTAAAACCCGCCGCGATGGTGAGTTAACCCTTTCTTCTGACGATCCCTCTGTTTCCTGCTTTATCGACGACATGCGCCAGCGCCTTACCACGGCGTTGCAGCGTCCGGCTGTTCCATCTTCCCCTTACGGAGTCCTGTAA	MTKRDQYNFILHVLLPAVEREGLTIKTRRDGELTLSSDDPSVSCFIDDMRQRLTTALQRPAVPSSPYGVL
Clutser12877	XT1_2_2|orf2008	hypothetical protein
	GTGCCGGCTTTTTTATTTTGTACGGCACACGGTGCGCCGCTACACTATCAGCAGATTTACTTTTCGCGATACCAGACACTGGAAGAGCATGGAAACGAAAAAAAAGAATATTGA	MPAFLFCTAHGAPLHYQQIYFSRYQTLEEHGNEKKEY
Clutser12878	XT1_2_2|orf0998	TIGR02646 family protein
	ATGAAGCAATATAGAAAGTTTCTGACGTTAATTTTTGACTACGATGATGATGATATCTTACCTGAAGATAAAAATTTAATTTCTAGAAAGATAAAAAATATGTTGCGTGATGAGTATGAGTTTTCAGCATTTCTTCGATGGACTGTGTTAGATGCTCCACAGCTTCATCATTTTATGGACGGTATATTTTAA	MKQYRKFLTLIFDYDDDDILPEDKNLISRKIKNMLRDEYEFSAFLRWTVLDAPQLHHFMDGIF
Clutser12879	XT1_2_2|orf4562	hydrolase
	ATGAAGAAAAATGCAGTGGTTATTAACCCGCAAGATAGCGTTGCTACTGCTATCCAGCCCCTCAAGGCCGGAGACGTCGCCAACATGTTTGTTGGCAATGAAAATCTGACCATCACCTTACGGGATGACATCCCTTACGGTCATAAATTTGCCATTAAAGCCGTTGCGCTTCATGGCGAAGTTTACAAATACGGTGAATCCATTGGTCGGGCAACAAAGCCTATCCAGACCGGAGATTATGTTCATGTTCATAATGTTGAAAGTGAACGTGGCCGTGGGGATTGGAAATAA	MKKNAVVINPQDSVATAIQPLKAGDVANMFVGNENLTITLRDDIPYGHKFAIKAVALHGEVYKYGESIGRATKPIQTGDYVHVHNVESERGRGDWK
Clutser12880	XT1_2_2|orf0011	hypothetical protein
	ATGGTGGCGCTGGCGCGTGTGCCAGGATACGTCCCTTCTTTGCCTCCGGTATGCGACATTATGCTGGAACAACCGCTCAAAAACGCCATCCCGCTGCACATTGTCAGTGTTACCAACATTTTTTTTATCATCGTTTATTCATCTGTTTTCATCGTGTTTGCATGGTGA	MVALARVPGYVPSLPPVCDIMLEQPLKNAIPLHIVSVTNIFFIIVYSSVFIVFAW
Clutser12881	XT1_2_2|orf1836	hypothetical protein
	ATGATACTGAAAAAGGCTAAAACCATTGGTAACTGCAATGGCTTTACCCTCGATAATTCAGGTTTCAACCATGCATTGTCGATGCAGATGCAACTTGAAGTATGGCGGGCATGA	MILKKAKTIGNCNGFTLDNSGFNHALSMQMQLEVWRA
Clutser12882	XT1_2_2|orf4593	phage tail protein
	GTGGCGACTAAATATTATGCCGTGCTAACCAATATAGGCGCGGCGAAACTGGCAAATGCCACGGCATTGGGTGCGCAGGTTGATATAACCCAGATGGCTGTAGGCGATGGTAACGGCGCATTGCCGACGCCGAACCCGGCACAAACGGCGCTGATTCACGAGCTGCGACGCGCGCCGCTCAATAGCCTGAGTATTGACCCGAACAACGCCAACCAGATTATTGCCGAACAGGTGATCCCCGAAGATGTGGGCGGATGGTGGATCCGTGAAATCGGTTTATTCGATAAAGACGGCGATATGATTGCCGTAGCCAACTGTGCGGAAACCTATAAGCCGCAGTTGCAGGAGGGGAGCGGGCGCGTTCAGATTGTCCGCATGATCCTGATCGTCAGCAGCACC…	MATKYYAVLTNIGAAKLANATALGAQVDITQMAVGDGNGALPTPNPAQTALIHELRRAPLNSLSIDPNNANQIIAEQVIPEDVGGWWIREIGLFDKDGDMIAVANCAETYKPQLQEGSGRVQIVRMILIVSSTAAVTLKIDPSVVLATRQYVDDQIIQVKAYVDQQLAAHVAAADPHAQYLLESDFDKYFPAGFPLPWPQATPPGGWLKCNGATFDKAKYPKLATAYPSGVLPDLRGEFLRGWDDGRGVDVGRQILTAQGDAIRNITGSIPSAAPYGFEQDATGVLYATQGFVHGGGSLAQQSAGYGIGFNASLVVPTASENRPRNVAFNYIVRAA
Clutser12883	XT1_2_2|orf0424	hypothetical protein CFNIH1_04290
	ATGTTCATGGATGAGTTCATTTCTGTTTTGACCTCCCGCCAGCAACTGTTGCGGGATAATATCCTTTCCGCGTTTTTGAACGAACAATGGCTGGTATTACATGGGGCAAAAGGCACCGGAAAAAGCACGCTTGCACGCAGTGTAGAAGCGTTATGGCCACATCGGGTGCTAACTCTGGCACCTGTAAATAGAAAAGGTTATAGGTGGGAATGGCAGGTTATCGCAGATACGCAAAAGGAGGGCTGTTTAACCGGACGGTCATTTTCTGGCGAGACGATCTGGAGCGAATTACTTGGTCTGATAACCGTTAAGGCATGCGATAAGCCTCTGTTTATTTTGGAAGACGGACATCAGGTCACCACCGGTATTACTGCAACGGTTAAGGCGTTTATCGCCATA…	MFMDEFISVLTSRQQLLRDNILSAFLNEQWLVLHGAKGTGKSTLARSVEALWPHRVLTLAPVNRKGYRWEWQVIADTQKEGCLTGRSFSGETIWSELLGLITVKACDKPLFILEDGHQVTTGITATVKAFIAIMPKARLLVTGRYSLRQQRQLRTMHPLWFDVPIPDIEDYRRVIAPCIETEQEGKDALPETFIRHIKKRCRGNLHLAARVGWNLTRNKTKQGEQQTSITPLQQREALRCLPAPRRTGGTCLAVVVVAALCGSAGWHFSPLLDRWLPPIASIWPAGQPSAASLSSTTLTSTIMSTNESLARLYSVWGYEVNKGEAWCDQAYRAGLVCLSGTDTLESLLAQQLPWIATLKVDNSLIPVVVIGESNQTITAQSGAGTWIMDKAWFSEVWQG…
Clutser12884	XT1_2_2|orf1622	-
	GTGGAAAATGGCAGCAGGCTATGGCATAACTTTTCAGTATCTGCAATCGGGCCGATCCTGCATACGGTTACGGTTCTGTCAGTAATGTATAGTTACAGCGCCTTATTGAGAACCAACGTTCACAAATGGTTATGGTGTAACAATCTGGAGCATTGA	MENGSRLWHNFSVSAIGPILHTVTVLSVMYSYSALLRTNVHKWLWCNNLEH
Clutser12885	XT1_2_2|orf1534	hypothetical protein AB07_1318
	ATGATTTCAGTGGATGTTGACATACTCATTGCTTACTCATCAAAAGTAGCGCCAAATTCTCTGCTCTTTTCGGCAGATGAACGCCACATCGATTCATGGGGAGGAATAAAAAAAACCTTACAATCACTGTAG	MISVDVDILIAYSSKVAPNSLLFSADERHIDSWGGIKKTLQSL
Clutser12886	XT1_2_2|orf3726	putative fimbrial chaperone
	ATGGATGGTTCTGATAAATCACTGGCAGTCACGTTAACTAATCAAAGTAAAACACAGCCTTATCTGGCACAGTCATGGATCGATGATGCCAATGGAAAACGCTCAGAATCATATTTACTGGCATTACCACCTTTACAGCGAATTGATGCGGGGAAAAAAACGCAGGTCAGAATTATGGCATTACCCGCTATTGCCTCTCTGGCTAAAGACCGGGAGACACTTTTCTACTTTAACGTCCGCGAAATCCCGCCGAAAAGCGACAAGGAAAATGTGCTGCAAATCGCCCTGCAGAGTCGTTTGAAGTTATTTTATCGTCCTGACGGCATAAAGAAAAAAGCCAGCGACCGCGTAGAGGAAAAAGTTACGGTAACACGTCAAAATGGTAAGCTGGTGCTTAAT…	MDGSDKSLAVTLTNQSKTQPYLAQSWIDDANGKRSESYLLALPPLQRIDAGKKTQVRIMALPAIASLAKDRETLFYFNVREIPPKSDKENVLQIALQSRLKLFYRPDGIKKKASDRVEEKVTVTRQNGKLVLNNPTPYYITLGYLGADNKGSFPGFDSIMIAPLSSLDFNVKFGGNSLNVGYIDDFGGLHINPYRCAEMLCVFEGK
Clutser12887	XT1_2_2|orf0900	hypothetical protein
	ATGGAGCGTCAGGCGGGAAACGGCAAAAACATGGATGAAATAGCTACACCACCTCGTTATGTGATGGATATTCCAATTTTAAAATTTATCAGCAACCACTCAATTAAATTTAATTGA	MERQAGNGKNMDEIATPPRYVMDIPILKFISNHSIKFN
Clutser12888	XT1_2_2|orf4012	-
	ATGTTTCCCGGATACAAAAAAATTGTCGCCACTATACGGAAAGCGCAATCTTTCGTCGACTGGCGGAAAGAGGATGAGCATGAAAATTTTCCGTTCTGCTGGCGAACCGACCTATTTAAGGTGGTACGCCAGCATTACAGTAGTTCAAAAACAGCCAATTAG	MFPGYKKIVATIRKAQSFVDWRKEDEHENFPFCWRTDLFKVVRQHYSSSKTAN
Clutser12889	XT1_2_2|orf2522	-
	ATGGTTATCTCGTGTTTTGGTTTCGTGGGTAAAACCCGTGGTCAGCGGGCATGTTTTGGTGCGGGGAACGGGCGTTCTTCACGCCCAACCATTTTCCCGTTCTTGTACTCGATAATGGTGATATCTCTGCCAGAGTTAACGGCTTTCTGCACAGCAGATGGCTGA	MVISCFGFVGKTRGQRACFGAGNGRSSRPTIFPFLYSIMVISLPELTAFCTADG
Clutser12890	XT1_2_2|orf1405	hypothetical protein CFNIH1_23595
	ATGAATAACTTAAAGCGGTATCATGCATTTATTATTGCATTAGTGTTCGCATTTCTGCCTGTTATTTTGCTGTGTATTCCTGGCTTACGCGCCTATGTTTTTGAAACATGGCATGTCGCGGCATTCTACAGTTCCATCATTATTATTATGTATCTGACCGGTACATTTATTGTTATTTTCTCATTTATTGAAATAAGTAAGTGTGTAAGCGTATTACGTAATAAGAACGCGCAGAAACACTCTTATTTGCTTGGTGATGCCAACAAGATTGTTTTCTCAGCAAGTCATGGCCTTGATGATGATACTGTAGCCACGCTGTATGAAAGCATGGATAACAGCGTGAATCGTAAGCAGAATCAGAGTCTGGCAGGGGTTATGACCTGCGCAAACCTGTCTACC…	MNNLKRYHAFIIALVFAFLPVILLCIPGLRAYVFETWHVAAFYSSIIIIMYLTGTFIVIFSFIEISKCVSVLRNKNAQKHSYLLGDANKIVFSASHGLDDDTVATLYESMDNSVNRKQNQSLAGVMTCANLSTMIGLLGTFAGLSMTIASVISLLEKSQITGGNEADTLGIIVSVVSSLAEPLKGMNTAFVSSIYGVVSAILLNVMCSFLRGEFTRLAIDLRNARLDFVRECHERSKTSAIGKTKTLRLITDLDDVIKEFKAGMFGFQERLTNAFDASNNMLNSLLSCTVEGASKTEKFNDALIAAVHQQVEQLQHIDQCITSNHSALLGIEKELGASTQALVNQGTHLAALTESQSLLQTSQLQMMATVESQRGTLDELLVAQAQTHHAVLEVNDGMG…
Clutser12891	XT1_2_2|orf4419	hypothetical protein
	GTGAAGCACGGGTGGGTAAAACAGGTACAGACATGGCCTTTTTCAACATTTCATCGCGATGTGAGGCGTGGTTTGTTCCCGCAAAATTGGGCAGGTGAAATAATGGATTTTAATGCGGGTGAACGTGCCTGA	MKHGWVKQVQTWPFSTFHRDVRRGLFPQNWAGEIMDFNAGERA
Clutser12892	XT1_2_2|orf4608	hypothetical protein
	ATGCCAATGACAAATTTTTTCCGCGCCGCAGTAGAGGGCGCAACCTGTGACGGCCGAGTACTGGAACGTCAGCACATCACCGAAATGGCCGAACAGTACGATCCCCAGGTCTATGGTGCCCGCGTCAATCTGGAGCACATTTTAGGCTGGTCGCCGACAAGCGATTTCCGCGCGTATGGTGACGTGGTTGAAGCCAAAGCCGAAGAAATTGCCGAGGGCCCGTTAAAGGGCAAACTGGCGCTTCTGGTGAAGGTAGACGCCACGGACGAACTGGTAGAACTGAAAGGCAAACGCCAGAAAATCTACCATAGCATTGAGGTGCATCCGTCTTTTGCCGACACCGGCAAAGCCTACCTTATGGGGCTGGCCTGTACCGATAACCCGGCGAGCCTGGGTACC…	MPMTNFFRAAVEGATCDGRVLERQHITEMAEQYDPQVYGARVNLEHILGWSPTSDFRAYGDVVEAKAEEIAEGPLKGKLALLVKVDATDELVELKGKRQKIYHSIEVHPSFADTGKAYLMGLACTDNPASLGTEMMKFCTQNASANPLAARHYAPECFFTETLESSLEFAQEEPPASDTGKNFFSRIKEMLTGTRQHFDRENGDIRQAVELVAESQGELLDKMEKLSAGQLKNKQTAEAVDKLRSEFDEMKAQLSTQDASKYRRPEATGATEKSNAQLADC
Clutser12893	XT1_2_2|orf1693	-
	GTGGGGTTACGGCTATCGCTTATTCTGACCTGTAAAACGCCTCTGCGCTGCGTTGTTGACGTAAAAGTCAGCAACGCAGCATTTCGAGACGATTATCCTGTAGCGGCAAACCTGCCGGATCGCTATGATGCCTGA	MGLRLSLILTCKTPLRCVVDVKVSNAAFRDDYPVAANLPDRYDA
Clutser12894	XT1_2_2|orf3384	transposon Tn21 resolvase
	ATGACTGGACAGCGCATTGGGTATATCAGGGTCAGCACCTTCGACCAGAACCCGGAACGGCAACTGGAAGGCGTCAAGGTTGATCGCGCTTTTAGCGACAAGGCATCCGGCAAGGATGTCAAGCGTCCGCAACTGGAAGCGCTGATAAGCTTCGCCCGCACCGGCGACACCGTGGTGGTGCATAGGGCACTGTTGCAAAGTTAG	MTGQRIGYIRVSTFDQNPERQLEGVKVDRAFSDKASGKDVKRPQLEALISFARTGDTVVVHRALLQS
Clutser12895	XT1_2_2|orf0263	hypothetical protein SF123566_9015
	ATGGCCATTGAGCGAGCAGGCGTTAAGGCAACGCGCGCCGCGAAGGAAGTGAATGACGAAAATGCTGTGAAATCGGGTAGTAATGTTGTCATCATCAGCGTTCCTGGCCGGAAATGA	MAIERAGVKATRAAKEVNDENAVKSGSNVVIISVPGRK
Clutser12896	XT1_2_2|orf3138	hypothetical protein
	ATGAGCATCGACGGCTTTAATCTGGCGGCGATTCAGGATGTACCCTTAACCGCAGTGCATGTTCCCCGCGATGAACTTGGAACGGAAGCGGTATATATGCTCCAGCAGCGGCTGATGCGCCCGGATGCGCCGGTGGGGACATTATTGCTTAACGGCATGCTGGCCGTACGGGAATCAGTACGGCGGATACGTCAGGGGAAACGACGCACTGCCGTTGATCGGGAAGGACTGTACGACAGCTAA	MSIDGFNLAAIQDVPLTAVHVPRDELGTEAVYMLQQRLMRPDAPVGTLLLNGMLAVRESVRRIRQGKRRTAVDREGLYDS
Clutser12897	XT1_2_2|orf2146	hypothetical protein SF123566_2016
	GTGAAAATCATTCTCATCAACGTCAATTCTTCTGCAAAATACCTGGCCGGAAAGTACCAAATGCGTTTCTTCATCGCCAATACATTTTACAAATTTGTTAACCAATTCTCTTTTATTAGAAATAAATCTCACTGGCAAAGGCTTGCGAATGAAAATTCATGGCAATAA	MKIILINVNSSAKYLAGKYQMRFFIANTFYKFVNQFSFIRNKSHWQRLANENSWQ
Clutser12898	XT1_2_2|orf2111	hypothetical protein
	ATGCAACGTCTGGAACAGGGTGACGTTGTCACCGCAACTCAGCTTGCCCGGTTTACCCTTCATCCTTCGCGTTTCATGTGCGTTGGCGTTAATTCCTCACACCAGTACATACTGTTGTATGCGCCAGGCGCTCCGTCATCTCGCCATCTTCCTGAAACCCGAATGATTTAG	MQRLEQGDVVTATQLARFTLHPSRFMCVGVNSSHQYILLYAPGAPSSRHLPETRMI
Clutser12899	XT1_2_2|orf0189	-
	GTGATGGATTCGTTTCAGCAGAGTATGAGCGACAAGCCTTTACAGGCTAACAAACTGATTAAGGTCGCGATCTCCGAACGATCGCTCCCGATTGTAAAGATGACGAAAATATGA	MMDSFQQSMSDKPLQANKLIKVAISERSLPIVKMTKI
Clutser12900	XT1_2_2|orf2663	hypothetical protein V172_22030
	ATGCACTTTTCATTAAATATAAAAATAGCGTTTCACTTTATAAAAGTGATGGCGCAATATTCGCTTCTGGCGAATTTTAATTTATGCTTTCAGAGAATTATGTCTGCCCCAGGATGA	MHFSLNIKIAFHFIKVMAQYSLLANFNLCFQRIMSAPG
Clutser12901	XT1_2_2|orf1755	hypothetical protein
	ATGAGTAATGATGATAAATTATTACGGCTAATTTCTTATTCCGCGCGAGATCTCGTTGCTGGAGCGAGAAAGAAAAGCGTAACTAGATTTAGTGAAAACTTGGAAAATTTAAACTTTCTTGTGAGAGGGTTTTCTCCTGCTTCAACTAAAACGCATGCAACAGCGACTTCACCTGCCATTCCTGCTTCACCTCAGATTATTGACATGCTGATGATAGATGATGTGAAGTTTGGTAAATTTATTGCCGGTGAGGCCCATAAATTCTTTCTTGCTGCGATGGTTTCTCTGGATAGATCGCGGCAAGTGCAGCAACATAATTTATCATGGCAAGTAGTTGAGCATTATTATGCTGCATATTATTCAGTCCATTACCTCATGCGGGTATTAGGTTATAGCTTG…	MSNDDKLLRLISYSARDLVAGARKKSVTRFSENLENLNFLVRGFSPASTKTHATATSPAIPASPQIIDMLMIDDVKFGKFIAGEAHKFFLAAMVSLDRSRQVQQHNLSWQVVEHYYAAYYSVHYLMRVLGYSLTNIDDKAIKKVKEGAVVPLDGIRSGLSTIEFSLDCKELIIIKNEKGGGSHKDAWAIWVKIINQLIVECKKDHAEYSSLEVDLLSHKNFIAVNDHRFNPSEIRGEVNYQFKGNSWCFEDNTNACMNSVTKELLEDGYNLIGTEDKILKLINNNKFIINLAKRFFNYSSSEYKHGICRSLQNQYRNRIVTIT
Clutser12902	XT1_2_2|orf0732	hypothetical protein
	TTGAAGCTAAAATCAGTTGGTAACTGCGTTATTATTGCTCACTCAGCAAAAGACTTTGCACATTTTGCTAATTTCACCGTACCGATCATCAGCGTAGAATCGGCCTCAAACGTTATTCTTTGA	MKLKSVGNCVIIAHSAKDFAHFANFTVPIISVESASNVIL
Clutser12903	XT1_2_2|orf0418	hypothetical protein CFNIH1_04320
	ATGACGCATCAGAAAGGATTCACGTTGCTGGAAGTGATGCTGGTTGTGGTCATTATCGCCATCTCAGCTACGGGCATTATCGCCATGCAAAGTGACCGGCTGGGATCAGGCGGAAAGCTACTACAGCGGATCGACACCTTCAGGCAGACGGTGAAATACGCGTCAGACCTGGCGTTGCTGGAAAAGCATGTGGTCGGTTTGCGGTTGACCACTGAAGGCTGGGCTTTTTACCTGCCGCAAAAGGATTCAACCCACAAATGGAACTGGCAAGAGCTGGCCGACAGCGACAGTTTACCGCTTTACGGTAACTGGGCTGCGCCAGCGAAACCTGAAGTAACGCCTTCAGCAGCAAATGCAAATCCACAAATTATGATCTTACCCGATGGTCAACTGACGCCT…	MTHQKGFTLLEVMLVVVIIAISATGIIAMQSDRLGSGGKLLQRIDTFRQTVKYASDLALLEKHVVGLRLTTEGWAFYLPQKDSTHKWNWQELADSDSLPLYGNWAAPAKPEVTPSAANANPQIMILPDGQLTPFTVMFRDEDGAKFVTLRCDGSLPLDITRLEDAQ
Clutser12904	XT1_2_2|orf1605	ferredoxin
	ATGGCCATAACCTTTCGCCCCACGCTGTCCGGTATTTATCAGCCACAGCTCGACAATCAGGCCTGTAACGGATGCGGCGCGTGTGTCGCGATTTGCCCGGTATCAGCCATTAATGCGGAGTACAACCATGGACAGTAA	MAITFRPTLSGIYQPQLDNQACNGCGACVAICPVSAINAEYNHGQ
Clutser12905	XT1_2_2|orf4355	-
	ATGCAAAGTGCAAGAAGGACAGTATGGCAAAAGAGTGATTCGCTGAATTTTAATCACACGCTGACCAGGGCGGTTAACCGATTAATTCGCACCACCGTGGCGATGGCACGTTTTCAACGACTGATGGCGTTATGCTTACTCACACCGGCCAGGATGGGCTTGTTCGCTTAG	MQSARRTVWQKSDSLNFNHTLTRAVNRLIRTTVAMARFQRLMALCLLTPARMGLFA
Clutser12906	XT1_2_2|orf2980	hypothetical protein J415_09630
	ATGGCGGTCAGACTGTTTCTACTTAACGCTTTCTTGGTGCTGTCATTGGTGACGGTTTCGCAGAATATTACGCAAAAATACGGGCTGTTTCCTATATGGCTGGTATGTGTTGCTATCGCTCTTTTTATGGTTAATCTGGTATCAACAGTTAAATTCGTGCGTAAGAATTTAACTGTTGGTAAAAGTCGGACTATTATCCTTTCATCATTCCTGATTGTCTATGCCACCAGATTTCATGCCGTGTTTTCAGATGTGTATGGAAGTGGATATACGCTTAACGGATACAACACCGCATGGACATTTTTCTTCTTGTTTGCCTGTCTCTTGGCTTATATCGGTTGCTCTGGGAGTAAAACATATTCTGGTTATTCTGCACCGTCATCTGCATCGCAACCTGAT…	MAVRLFLLNAFLVLSLVTVSQNITQKYGLFPIWLVCVAIALFMVNLVSTVKFVRKNLTVGKSRTIILSSFLIVYATRFHAVFSDVYGSGYTLNGYNTAWTFFFLFACLLAYIGCSGSKTYSGYSAPSSASQPDYSKPTKEYETQSQVDYDIAVKGRSVLSDPNLSIVEQQRYRDALEKKEREDW
Clutser12907	XT1_2_2|orf3814	-
	GTGCTGGTTAAGACAGAAGACGCTGGGCTTGGTATGAAAACGATCATTACTTTCGGCACATTTGATGTTTTTCATTCGATAAATATGCATTCTGGTGTAATTAAAATAAGCTATATCGAGTTCTCTTATCCACGATGA	MLVKTEDAGLGMKTIITFGTFDVFHSINMHSGVIKISYIEFSYPR
Clutser12908	XT1_2_2|orf0854	-
	ATGTTCAACGATTTCGCCGCCTGGCTGACCGACCCTTGTTCCACCACCCGACAAAAATACCGTAAGCGCTTTAAATCCATCATCATCACCCGTGGTTTAACGTATCGCCAGTATCACACTTACTCAAAAAAATAA	MFNDFAAWLTDPCSTTRQKYRKRFKSIIITRGLTYRQYHTYSKK
Clutser12909	XT1_2_2|orf3700	-
	ATGCTGTCTTCTGCACAGAAAATGGGATTAACAGTTTTTGGTCAGGAGCAACATTACCATTCCCTGCGCGACACAACAATAATAATGAGAATTATTATCAATATGATTAAAGCACTGTCTCCCGACAACCAGCCATCTCATCAGACTGAATTTACAGCTGATGAGATGCGCATGTTCTACTGCTTGTCCTGGGTATCCTGCTGCAGCTTTTCATCAACCTGA	MLSSAQKMGLTVFGQEQHYHSLRDTTIIMRIIINMIKALSPDNQPSHQTEFTADEMRMFYCLSWVSCCSFSST
Clutser12910	XT1_2_2|orf1163	-
	TTGATTGGCCCATGGCAATGCATCACCGCCGATGTTAACCTGGTCTTGTATAACACCTCGTCCAGCTTCTTTAGAACACCAAAAACCTCTTTTTTTAATGGTATCAATTATCGTGCTTTTGCCTGA	MIGPWQCITADVNLVLYNTSSSFFRTPKTSFFNGINYRAFA
Clutser12911	XT1_2_2|orf0100	hypothetical protein CFNIH1_05875
	ATGGTGGGCTATGAAAAACAGGAAAAATGCGATATAGAGGCAGAATGCTGGCGCCTCAGGGGATCTGATGAAGTACTGACAGTCGTGAAGATGAACAGCAGCAACGCTGTTCGGGTTGATATTCTGAAGAGTCTTTATAACGACAAATATATGCCAGATAAATAA	MVGYEKQEKCDIEAECWRLRGSDEVLTVVKMNSSNAVRVDILKSLYNDKYMPDK
Clutser12912	XT1_2_2|orf3644	hypothetical protein
	TTGCCAGAATACAACAGCGACCAGTGCCCAAATAAATGCCGAAATAAAGAACGGTCCCGGCTTTGGGAAAAAAGACTTAAACATAGTGCTCTCCTGCTAACTTCTTATCGTTATGACGACTGCTGTGCGTTTGCCACCGGGAAATGCGGCGGCGAGACGGCTTACGCCAAAAAACACAAGCTGAAACCGACAATTGTGACCAAAACCGTGGCACATAGTTCGCCCCACGGCGATGAAGAATTGTTTCTGTGGTTTTCACACTCGACAACGTTCCAGCATGTGCAGATTATCACAGCGTGA	MPEYNSDQCPNKCRNKERSRLWEKRLKHSALLLTSYRYDDCCAFATGKCGGETAYAKKHKLKPTIVTKTVAHSSPHGDEELFLWFSHSTTFQHVQIITA
Clutser12913	XT1_2_2|orf2503	hypothetical protein
	ATGAAAAAAGCTCTACTCGTAATTAGCGCGGGCGTGGCGCTGTGTGCGCTGTCTGCCTGCTCTCATTACACCGAGGCAACCACCGCCAACGGCACCACCGTTAAACACATTGCCCCCGGTACCAGCGTTACCACCAACTCCGGCGGGTGTATTAATTCTGCTGGCGTCACGTGTGAACAGCAGGGAGTAACGACCGCGCAGTAG	MKKALLVISAGVALCALSACSHYTEATTANGTTVKHIAPGTSVTTNSGGCINSAGVTCEQQGVTTAQ
Clutser12914	XT1_2_2|orf1462	-
	GTGGCGCCGGGAGAAAAGGTTGTGGCCATCACCAGCTCTTTACTCAACGCCTGGCGACTCGCCAACAGCGACATGAAACAGAGCGAGATTGCCCAAAAACGCCGCCAACAGAAAAGTCTGTTTGTGATCCCGTTCATAAATACCAACATGTGCAAAAAATAA	MAPGEKVVAITSSLLNAWRLANSDMKQSEIAQKRRQQKSLFVIPFINTNMCKK
Clutser12915	XT1_2_2|orf3725	putative exported protein YPO4040
	ATGCCAAGACTTGCGTTGTTTTTATTAGTTTTCAGCAGTGGATATTTACCATTGTCGTTTGCTTATGCGGCAGGGTGTCAGTTCAATGGTTCAGCTCAAAATATTTTTCTTAGTGTGCCACAGATGTCTATTCCGGCTGATACACCAAATGGCACAGTACTTTACACATCGCCGAAGACATCTATTAATCTGAGTTGTGAAGGTGAGACTTATGGGCAATTCGTTACCGCAGTAACTACATCTGATTTTAATTCTTATCTGTCAAGAAAAAATGGAATTACAACAACAATATACATTGACGGTAAGCCTTATGATCGTCAACAAGAAAATGTGATCGGTTTTACTACGGCAACGGGAAATAGCTTTAAAAAAAATCTCTCAGTCTGGGTGGAAATAAAA…	MPRLALFLLVFSSGYLPLSFAYAAGCQFNGSAQNIFLSVPQMSIPADTPNGTVLYTSPKTSINLSCEGETYGQFVTAVTTSDFNSYLSRKNGITTTIYIDGKPYDRQQENVIGFTTATGNSFKKNLSVWVEIKVDSSKGKVPPEGTLLNGSFQSIYFLVDNNYFLQRSIISISTPDITFIPCTMEVAVSPNTIDFGAVKISDMEKGMKLQRKFTTLIQKSKGCTIAVSAPFGINMYFEPAAPGINADGSLNLNNGLGLSISDTSGKYIPFNTAWKIDDVKVDSILKNYFTANLQKISGQDVKTGPFSADVVVRLNFY
Clutser12916	XT1_2_2|orf3809	hypothetical protein
	ATGCTTAGCGCGAAAACTGTAGTCATTACAGGCTGTCTACAAGGGATTGGTAAAACCACTCTTGAAACCTTCGCGAGATCCGGCGCAACAGTATTTGCCTGTTGCCAGTTCCCTGATCCTGACTTCATGGATTTTATCGGTGATCTTAGCGAAAAATATCAGGCAACTATTATACCAGTATATTTTGATTTGCTGGATGGCAATGCGATTAAGCAAGCAGCTATGTCTATTCAGAAAACTAAAAAACCAGTTGATGTGCTGGTTAATATTGCTGGTGTTAACTTTGATGCTAATTTTCAGATGGTCACACAGGAGCAATTGCAAAAGACATTTGCTATTAACTTCTTCGCGCAGATAGCGTTTACACAATATATTGTTCGGATAATGTTACGTCAGAAA…	MLSAKTVVITGCLQGIGKTTLETFARSGATVFACCQFPDPDFMDFIGDLSEKYQATIIPVYFDLLDGNAIKQAAMSIQKTKKPVDVLVNIAGVNFDANFQMVTQEQLQKTFAINFFAQIAFTQYIVRIMLRQKKGSIINVSSISALDGNPGQLAYASAKAAWIAATKTMSAELGPQGIRVNAVAPGIISTAMTASLSNEVMTRQMARCKLKRLGRPEDVASALLWLASDISSYTTGQIIRIDGGMG
Clutser12917	XT1_2_2|orf2531	hypothetical protein AF42_01711
	ATGGTTATCGAGCAATACAACCAGCAGGTTGACGAATACAACACGCTGGTTGAGCAATGCGAGGTACTGGACGATCGCAATACCAACCTGGGATTGCGGGTAGCGGAATCCGCAGAAAAGCTTGCTAACATGGAGTTAACCACCAAAGAAGCGCGGGCCGCTGAGGAAATCGCAAAAGCACAGATCGCCGTCCTTCAGGGCGATAAGCGGCAGCTGAAGACTCAGAATGACCAGCTCAAGTCGCTGAATCCGGAACGCCAGAAAGCACAAATAGTCAGTCTCAAGGAGACCATCACCAGTAAAACGACTCTTCTCGACCAGCAAAAGCAGGAAATGCGGAAGATCCGCGGCGAACTGGCCACGACAAAAACCAACCTGGCGGTCGCCATTCAACAAAAC…	MVIEQYNQQVDEYNTLVEQCEVLDDRNTNLGLRVAESAEKLANMELTTKEARAAEEIAKAQIAVLQGDKRQLKTQNDQLKSLNPERQKAQIVSLKETITSKTTLLDQQKQEMRKIRGELATTKTNLAVAIQQNAELSLENEDLRARLQRIDGDVEPVWYPAANDSGLQFYFYTFGWRLTLGSSDRDLHLDLLQDIDWHIEIRSNSGVSVLVSVTQWCRARYPILNDFKDAWPTALGVALNRRIIELLGDTHPHLVKRTEWAMATPLSNLPLQDKWLDLLNTSGLYSLWTVVSHTPEELSNLVKGFGIATARQVHAACINVVKDWQAENWPT
Clutser12918	XT1_2_2|orf4248	hypothetical protein
	ATGGAATTTATATTTCATTTATGGGAAGGAGATCAAAAAACGGTTAAAAAATTTCGCCATTTAGTCGTATTTTTCATGAAAATGAAATTTATCTTCCATAGAGTTACAAAAGCATTAAAATCAATATTAATCAATAAATTAGAAGAAAAAACACAATAA	MEFIFHLWEGDQKTVKKFRHLVVFFMKMKFIFHRVTKALKSILINKLEEKTQ
Clutser12919	XT1_2_2|orf1889	-
	ATGCCTAATCTGACCTTTTATCTTTCTGAAAACCACTCTGACAAGTTCAAAACCTTAACAATTTTATCCATAAATGCCGCGCCCTCTGCTCGAACACAGGAGGTGATGGAAAACTTTATTCGTGAACTGGATTTCGCCATCCAACAGGCATCTGGCCTGACAACACATATTTGCCCGTAA	MPNLTFYLSENHSDKFKTLTILSINAAPSARTQEVMENFIRELDFAIQQASGLTTHICP
Clutser12920	XT1_2_2|orf4418	-
	ATGACGCTGATTTTTCATCCCGCTGGCGGGAAATTAAGAAGCATTTCACTCGATCGTTGTCTGCCCAACATATTTGGCAACCTCGCTTTTGGGAACACACTCTCCGCGATGAGCACGATTATCGCCAGCATGTTGATTATATTTACATTAACCCAGTGA	MTLIFHPAGGKLRSISLDRCLPNIFGNLAFGNTLSAMSTIIASMLIIFTLTQ
Clutser12921	XT1_2_2|orf0997	hypothetical protein
	ATGTCTAAGTTTCTAATGAATATTAATGGTGCTATCCCGGGTTTGATTGGTAATGTAGGAATAGATATTAGTGGGAAAAATCTAATTATCACTGGAGGGAATGGTTGCGGTAAAACTACATTTCTTAATGAAATAAGAAATAAATTGACAACGCTTTTAATTGATAAGAATGTTCAATCTATAGAAAATTTAAAAAGAAATCTTGAACACTGGAAAAATTCAAAAAATAGGGCGCAGAAAGGTTCGAATGAATATTATCAAGCAGTGAGGCAAATTGAATTAGCTGAGGGAAGCTTAAAAAAAATTCAAGATGGTTTACAACTAGAGTTTACTGATAAAAATGAGCTATCAATATTGCTCAATGAAGGTAAAGCTATAATAAATTTCTTTACGGCTATT…	MSKFLMNINGAIPGLIGNVGIDISGKNLIITGGNGCGKTTFLNEIRNKLTTLLIDKNVQSIENLKRNLEHWKNSKNRAQKGSNEYYQAVRQIELAEGSLKKIQDGLQLEFTDKNELSILLNEGKAIINFFTAIRKAEIQPATGANKVKRVVNSDAKNQSFGNTFEQHLVNLKTRQSFAKTFDNDMELYKSIDAWFDGLEKNIAFLMEDDTFELKFEPDDFKFYLNQKDKKPYTFQTLSSGYSAIFNIISELIMKTEAYKISPSELQGIVMIDEIDAHLHVSLQRKILPFLTKTYPLIQFIITTHSPFVIGSLDDSVVYDLGSKQQFKELSNYSYETIIEGLLGVPVVSISLEKDIKRLSILINEKRIDMDALSEIVNKLLPYKEKLDDESAIFLLKGAT…
Clutser12922	XT1_2_2|orf4252	glucosylceramidase
	ATGAAAGGCAGACTCATCTCTTCCGATCCGTATCGTCAGCAATTCCTTGTTGAGCGCGCGGTCTCTTTTTCGCATCGTCAGCGTGATTGTAGTGGATTAATCAGCGTCTTACCGCGCCACACGTTACAGCAGATTGACGGATTCGGCGGCAGCTTTACCGAAGGTGCGGGCGTGGTATTCAACAGCATGAGCGAAAAGACGAAGGCGCAATTTCTTTCCCTTTATTTTTCTGCTCAGGAACATAATTACACTCTGGCACGGATGCCAATTCAGAGCTGTGATTTTTCCCTGGGCAATTACGCGTATGTCGATTCCAGTGCTGACCTGCGGCAGGGACGACTCTCCTTTTCCCGCGATGAAGCGCATTTAATGCCGCTGATTTCTGGGGCGTTGCGGTTC…	MKGRLISSDPYRQQFLVERAVSFSHRQRDCSGLISVLPRHTLQQIDGFGGSFTEGAGVVFNSMSEKTKAQFLSLYFSAQEHNYTLARMPIQSCDFSLGNYAYVDSSADLRQGRLSFSRDEAHLMPLISGALRFNPQMKLMASPWSPPAFMKTNNDMNGGGKLRRECYADWADIIINYLLEYRRHGINVQALSVQNEPVAVKTWDSCLYSVEEETAFAVQYLRPRLAQQGMDEMEIYIWDHDKDGLVDWAERAFADENNYKGINGLAFHWYTGDHFSQIQYLAQCLPDKKLLFSEGCVPMESDDGSQIRHWHIYLHDIIGNFKSGCSGFIDWNLLLNSEGGPNHQGNLCEAPIQYDEQNDVLLRNHSWYGIGHFCRYVRPGAKVMLSSSYDNLLEEVGFV…
Clutser12923	XT1_2_2|orf3849	-
	ATGTGTTTCCCGCCCGGCAGCGCGGAGGTTGCAATGCAGTGTAATGATGGGATTGTTATTTGGGGTGGGCTAAAACGACGAAAGCCTGAATCATTTCTGATTCAGGCTTTCTGA	MCFPPGSAEVAMQCNDGIVIWGGLKRRKPESFLIQAF
Clutser12924	XT1_2_2|orf2269	hypothetical protein
	ATGATTGGTGGTTCGCTCTCCGTTGCCCGTCAGCTGGATGGCTCAGCCATCGGGATGTGCGCGCTACCCAACGGCAAACGCTGTAGTGAGCAGTCGCTTGCCGCCGGAAGCTGTGGGAGCTATTGA	MIGGSLSVARQLDGSAIGMCALPNGKRCSEQSLAAGSCGSY
Clutser12925	XT1_2_2|orf0860	MULTISPECIES: phage capsid protein
	ATGCATAAGACAGCGTTTATCTGGAGTGTGCAGGACAAGTTTAAGAACGTTGAGCTATTCGCGGAAAGCTCAATTTTGCCTGTGGTGTACCGTCCAGACTTTGTGACCAAACTGACGAACGACGCAGCTTAA	MHKTAFIWSVQDKFKNVELFAESSILPVVYRPDFVTKLTNDAA
Clutser12926	XT1_2_2|orf3676	-
	GTGACCCCGAAAACGCTTAACAGCGCAAAAAAATCCTGGGGAGAAAGTACAATAGACAAAAATTGTTATCAACAAATTGAAATAACAGGAAAAAACCGAGTCTATCGCAGCAACCTGCATCGGAAAGAGTTGTTGTTGAGAATAACTACCTGA	MTPKTLNSAKKSWGESTIDKNCYQQIEITGKNRVYRSNLHRKELLLRITT
Clutser12927	XT1_2_2|orf2407	G V protein
	ATGCTAATTGTAGAGATTCCACCTGAACTAGCTAAATATGATGAGCGCTCCGGCGTATCACAAAAAACGGGTAAACCGTGGATTATGCGCGAACAACAGGGTTATATCTATTTGGGCGGAACATACCCACGTTTATTTAAATTTACACTTGGGGATAATCAAGTCGCTTATGCTGCGGGTAAATATAAAGTTTCGTTAGCGAGTTTTAATGTTGACCGTTATTCTAATTTAATGGTTGATCGTCTTTGTCTTGAACCTTTAAAAAATTAA	MLIVEIPPELAKYDERSGVSQKTGKPWIMREQQGYIYLGGTYPRLFKFTLGDNQVAYAAGKYKVSLASFNVDRYSNLMVDRLCLEPLKN
Clutser12928	XT1_2_2|orf2317	membrane protein
	ATGATTACTGAAAAAAATAGCAGAAAATTAACACCCATTTTGCTATTGCTTCTTACAGCAATGTCACTTTTTTTCTTTCTGCATTTACACCCTACGGTCATTATATCTGGTGATGACTGGGGTAATCTAACTGTCTCCAGAGGACTTTATCCTCAATGGGGTATAGCAAATCCGATAAAGGTAATGCCTGAGGTTGGGTATCCTTTGTTCGCCACGTTATCAACAACGTTGATTATGCCACTTGGTTTTGGGTTTCTTGAATCGTTTTCCATCATTACAGCAATTTTCATTTCTTTATTGCTAACATTCTTTTGTCATCAGTTACTTTTGCTACTTAAAATCGGGTTGAAAGCTAATTTTTATCGAGCTTTTATCTTAACTATCCTTGCATATTCTCTG…	MITEKNSRKLTPILLLLLTAMSLFFFLHLHPTVIISGDDWGNLTVSRGLYPQWGIANPIKVMPEVGYPLFATLSTTLIMPLGFGFLESFSIITAIFISLLLTFFCHQLLLLLKIGLKANFYRAFILTILAYSLIFFLFNEAGNHKSLYMLWEVNITCFYHYIAPALINSILAIYIIRKKDMLSIVDFKKNGFAFCLIIFLISYIAIFSSLFANVIIAVTCGVLLLFAFIENSFSIKKTIQKCPLHILIILIWLIAVVFEANGGRASSLGTGSLDIEGSVKIFNDLLSQVQPIFIYSGSFLILAGLAISTYICINSTNKNNAKTFFICFLSGILTLVALILLCSRAGSYYAARPVVMWGIFLFCLVCVLISIDFLSRKTSKGTNLFLTIVVCLMVYFNVT…
Clutser12929	XT1_2_2|orf0833	hypothetical protein
	GTGCCGGATGGCGCTAATGCTTATCCGGCCTACTCACTGCAACGCGAATTATTTTGCGTATTCGTTTTCGCACGCGTAGGCCCGGTAAGCGTCAGCGCCACCGGGCAATTGAGTTAG	MPDGANAYPAYSLQRELFCVFVFARVGPVSVSATGQLS
Clutser12930	XT1_2_2|orf1339	hypothetical protein CFNIH1_23895
	ATGTCAACTTTAGCGAACAACAATCAGATAGCTGAGCAAGAAGCGGCCTTCGAGGTGGACATCGTCGACGCGCAAAATAATGCCCTGGTGAAAATACACAGCCAGCCTGGATACTGGCAAGATATTACGCAACAGGACTCGCAGACGGAACTTGATCCCAGCAGCATTTCACTCTTGAACCACTGGCTCAGTAGCGTACCCACCGTCGCCACTGCCGTTGCAGGTAACGCGACACAATTAATGACCTGTTCTTTCGAATACAGCCAACTGGTACAGGCGAAAGATGGCAGCGGAGCAATCGGCGCGGTACTTAATCCAGACACCAACAAAATTGGCGCGCAAGCCCGATTTCACGAAGCTGAAAATCTGAAGTCGCTGGTCAATGCCAGCCTGGTTTTT…	MSTLANNNQIAEQEAAFEVDIVDAQNNALVKIHSQPGYWQDITQQDSQTELDPSSISLLNHWLSSVPTVATAVAGNATQLMTCSFEYSQLVQAKDGSGAIGAVLNPDTNKIGAQARFHEAENLKSLVNASLVFNIASQLLAQKHLADINERLRIIEQKIDSIKSHLEQSRLAKIQAFHEHLNIIGLLLSRNDIITKESLLNLAKSAQEVRSQVKHLEKDITQAYREIEQFEPTSWFGSDDLREALKLKISNVERLQREYLTGMQCLLVANLILFIKHDGNQEFVLTSEVYLKELNASNGIFQQWEKIKRKVAHHLSKMKPLFERASSTQANALQVERKLNQTDNLLNTDNVLLTQLGERIQAAQSPQVLLEIVDNKVLRGRFLR
Clutser12931	XT1_2_2|orf4245	permease
	ATGAAAGAAATGCAGGCAACGCTGCCCCAGACATTTTATATAAAACCAGGTAAGTTTATCTGGAGTTACCTGGGAACATTTTTATTTATGTTGGGCGGCTGTATCGAGAACAGCTGGTTATCTGCCTGGTTAAATACGCAGGGATTTGATCAGTCTCATATAGGGCAGATTTTTGCCGGATATGGGATTGTGGTCGCGATCACCTCCTGGCTATCCGGTGTCTGTGTGGACGTTTTTGGTCCTAAAAAGGTGATGGTTACCGGTTTTATCGTCTATTTGCTGGCTTCCGTCGCGTTTCTGAACTTTGCGCTACCCAGCCATGATTTTAGCGCGATTCTCGTCACCTACATGCTGCGTGGCGTGGGGTATCCGCTGGTCTGTTACTCCTTCCTGGTACGC…	MKEMQATLPQTFYIKPGKFIWSYLGTFLFMLGGCIENSWLSAWLNTQGFDQSHIGQIFAGYGIVVAITSWLSGVCVDVFGPKKVMVTGFIVYLLASVAFLNFALPSHDFSAILVTYMLRGVGYPLVCYSFLVRLTIQLDNHQQGIGTSLFWVVYNLGFTIIGPVVAASLIPALGHINVMWAGMGVALLGVLFMLVLERNEFILKPRTTPVFKELSAGISIMYERPRIGLAVIVKTINGLGTYGFVVVLPLFLLDKHFTLEEWASIWGITFISNQVFNIIFGWMGDKIGFRRTIQIFGSILTGVATLIVYWVPMIWGHNYVAFMLAMCLWGAGLAGFVPMTPLVPMMAPDKKGAANSAVNFGSGLGNFVGPALVSVLAGFGTGVVMYTMAGLYLFSGILV…
Clutser12932	XT1_2_2|orf2342	N-acetyltransferase
	GTGAGCGATCAATTTCGCGTGGTCTCACCTGAAGCCAGCGAGCTGCAACCCATTTTGAACGGTCTGTTTGGTGAATATGCCGCCCGCTATGGCGATTATTTTTCTCGCGACGCAGAGGTGGAGCTGACCGAATGGTATCTGGCGCCGCAGGGGCTGTTCGTAGTACTGGAACGTAACGGTGAGATCATCGCCACCGGGGCCTACAAACCTTACGACAAAGATACCGCCGAGATTTAG	MSDQFRVVSPEASELQPILNGLFGEYAARYGDYFSRDAEVELTEWYLAPQGLFVVLERNGEIIATGAYKPYDKDTAEI
Clutser12933	XT1_2_2|orf2541	-
	ATGCATACCTGTAAAAAGCAGGCGCTATTTACGCCTGCGGCAAGGTTAGCGCGCTTCGCGATCCCAGGCAATACGCGCGGGAGCGGGATGCGGCATAATTCGCTTTTTTTGACAGAATTGGATCTTTTACAGCCGGACCCAGCAATGCGTAAAGGTGAATTGCGGGTCGAAAAAAGCTGA	MHTCKKQALFTPAARLARFAIPGNTRGSGMRHNSLFLTELDLLQPDPAMRKGELRVEKS
Clutser12934	XT1_2_2|orf1067	-
	TTGCAGGTTGTGTGCCAACTTTTTAATTATTTGATTTTTAATGATTTATTATTTATTGCCTATAAAGTAGTAGTCAAAATGACTGTTTATTTTATTGTCAATATGACAATATGA	MQVVCQLFNYLIFNDLLFIAYKVVVKMTVYFIVNMTI
Clutser12935	XT1_2_2|orf2514	hypothetical protein
	GTGAAAAAAAATATTACAGTAACTATTGATTCAAGCTCGTTTCCCAGCGGTCAAGTTCAGTACTATAATCCGCTTCTCAAAGTTAACAAAATCGATGTGAATTGCATGCTAATTCATACCGCTTTGTGGACTCGTCCCCCCAAGCTTACTGGTTTTCATTTGTCTGACTTCTGGGCTTGGCTAAGATATTTCCCTGCCTTTTCGAAAACTTCAAGTGACTTGCGACTTCGTAAAGAATGGAAAGACATAGATCCCCACCAAAAAACCATCTTAAGTGATGAAATAGGTGTTGGCTCAACCACGTTTACATTAATTGATACTCTAGGTTTTCAAGGGTTTATAGATGCAATTTATGTATTAGAGACATTGAATCTTACTCATCTTCTTTTAAAGAAATCT…	MKKNITVTIDSSSFPSGQVQYYNPLLKVNKIDVNCMLIHTALWTRPPKLTGFHLSDFWAWLRYFPAFSKTSSDLRLRKEWKDIDPHQKTILSDEIGVGSTTFTLIDTLGFQGFIDAIYVLETLNLTHLLLKKSKNGKGKTPDYIGLDNFGRVVALECKGTQNKIKDLHKAITKGVDQKENLTKNPAGQIKIGLVGGVFIPQFDNPESALIHFRDPDWNEFNKIISEINPQDLTKAIIRGAVIKQLYLAGANNSANELSNYVKGSNFEFSLRSIKELESFERGSVVFSHRLKHPAEGGISHIKFSAKIEKNIFDVVQKVTSSYTDVSVLINQFSVTEENFNRRHDGHSWSAYESEDSGMIVSPQGFNFKLSYKTNN
Clutser12936	XT1_2_2|orf3171	hypothetical protein
	GTGCGCGCCCATGACCTCTTGCAGGCACACAATATCCGCACCGACCGTTCTGACGGCCTCTCGCAGCTCAGGCAAAATAAAACGCCGATTGAAGGCGGTAAATCCTTTATGAGTATTAATGGTGAGCACATTGAATGA	MRAHDLLQAHNIRTDRSDGLSQLRQNKTPIEGGKSFMSINGEHIE
Clutser12937	XT1_2_2|orf1404	hypothetical protein CFNIH1_23600
	ATGGAAGAGAGTAACCCATGGCCAACATTCGTTGATGCATTTTCAACGGTTTTATGTATTTTTATATTTCTGATGTTAGTTTTCGTACTTAACAGTATGTTAATCATGTATGAAAGCTCTAAAAAACGTTATGAAGCCCCTTTACTGGCTGAACAAACTGTTCAGCCAGTAGCCTCCTCGGTAAGTGGTAGCGGATCCAGCAGTGGTGCTGTCAGCACAACACCCAATCAAACCCTTACGGGTGATCAAACACAGCCAGTTGAAGCAACTGCGGCAGACGATAATAAAAATCGTAGCCAGGATGCTGAAGCTGATATGTTGGCCGCTTCTTCTGCTTCTGCTTCTGCTTCAACTGATGCTGGCGCTGCTACCGGTGCAGATTTCGCCACCGCCTCTGAT…	MEESNPWPTFVDAFSTVLCIFIFLMLVFVLNSMLIMYESSKKRYEAPLLAEQTVQPVASSVSGSGSSSGAVSTTPNQTLTGDQTQPVEATAADDNKNRSQDAEADMLAASSASASASTDAGAATGADFATASDSTAASAASPADESEQAGREDKKSDVIRLADNQTATSIKGQTSGQFDTSKANPSWETQGNQFIVHFKSMEQGYPQEIIDEMAKWFGKDKPVSIVVYAYVSPSIAISDAMRLAYERGVILLKVVKSKYPNTEVSISVVNDATTLTNSAVITKSE
Clutser12938	XT1_2_2|orf0414	hypothetical protein CFNIH1_04340
	GTGTCCTCACCAAAACTGCTTATCCGCCTGCAAAAACAGCCGTCAGCCCCCGTGGAATGGGTGGAGTATACTGAAGGTGGCGGAGGTGAAATCCAGCATCTGTCCATGGAACAGTTAGCGGAGCTTGGTACACTTCCAGCGGCGCAGTCCGCACATCTGCTTCTTTCCGCCAGTATGGCGACATGTAAAACAATCGTCATACCGGATGAAGAGTATGAACTGACTGACCAAAAGCTTCACTGGCTCGCTGATGAAACGCTCGACGAAGGGGCGCCCTCATTGCACTGGACATTACTGTCCCGTCAGGGGTCTCGTCTCACTGTTGCAGGCATTGATGCCGACTGGCTTGAGTCTCAGCTCCGAACCCTTGCCGATGCAGGTATTAACACCACATGTGTC…	MSSPKLLIRLQKQPSAPVEWVEYTEGGGGEIQHLSMEQLAELGTLPAAQSAHLLLSASMATCKTIVIPDEEYELTDQKLHWLADETLDEGAPSLHWTLLSRQGSRLTVAGIDADWLESQLRTLADAGINTTCVTFDACCLPACDNGWTVLREGDRWLLRTQENYLSCLTEAWLTHLLTHFGPPQLVNYGSLPLACSSTESQPERHILTLYPNGNVPDLLHDKIRAPSPRSPTTALLKRVALFSIMLAAGVALLTRSITYWQLHSLEKQLSQDLVQQWQRYIPENRHSSNLRTYLPKQLQQHIPAPYLFLQQLQSKLSAFPGLALEGLNYDPASKSLQLFIYASDESQVQAFIKACIYGLPLKVEKHEQGMWTLRND
Clutser12939	XT1_2_2|orf2508	hypothetical protein AF42_01691
	ATGAGCACTGAAGCGGCTATCAAAATCTTCGATCCCCGGACAGCTAAGCTGGAACCACGCGGCGGTAAGTTGTCCATCCACTGGGATGATATTGCGGCAATGCTGGCAACACTGGAGCGTGAATATCCAGTGGGTTATCAGATGATAATGGTGAATTACAGGGATGATAAGCAGCAGGAGCGCGCACTGCGTGACAATGTCACAAAGTGGGCGAAAGCTTTCTGCTCTAAAAGCCAGTTAGCTGACAGACCGCTGGTTGAAAGGATGTGCCAGACCGTTGTCGATATCCAGTTCAATCGACCATTAAGTACCCAGCAGCGATCCCTTCAGCATCTACACCGACTTTATGGCCCGTATGCTCAGCGCGAGACCACGCGCATGAAGAAGCTGAAAAAACTG…	MSTEAAIKIFDPRTAKLEPRGGKLSIHWDDIAAMLATLEREYPVGYQMIMVNYRDDKQQERALRDNVTKWAKAFCSKSQLADRPLVERMCQTVVDIQFNRPLSTQQRSLQHLHRLYGPYAQRETTRMKKLKKLLKKEQLKPESRQRTDRIDYLAEQISAVRQHINNWVVAHARASNSCPRCRGTGVITQPQHGVCPVCSGNRQIAPTHREMCRHISSNTSRVEEYWFVMDDCRWWLSACATAATTRLYELFEINRDS
Clutser12940	XT1_2_2|orf3727	fimbrial outer membrane usher protein StdB
	GTGGTGAATGCACGGAGTGTTGAGTTTAATACTCATCTTTTAGATGCTGATAATAAGAAGAATGTCGATTTGTCAGCTTATTCTCAACAAGGTTATATTGCGCCTGGTGAATATATTTTAGATATTGTCCTTAATGGCCGAACGATTAAAGAGCAACAGATTGTTAATTTTTATTTAAATGATGATAAAAGTAACAGCTTTGCCTGTTTGACTCCGTCATTGATTGGACTGATAGCGTTCAAAAATGAAGTCAAAAATAATCTGTCCTTTTACCCTGGAACACAGTGTGTCAATCTTACTGCCTCCGACAGCAGTGTCGTTTATTCTCCTGATAACCAGACTCTATCTGTGACGGTGCCGCAGGCCTACCTTTTATATCAGGATGATGAATGGTCTCCG…	MVNARSVEFNTHLLDADNKKNVDLSAYSQQGYIAPGEYILDIVLNGRTIKEQQIVNFYLNDDKSNSFACLTPSLIGLIAFKNEVKNNLSFYPGTQCVNLTASDSSVVYSPDNQTLSVTVPQAYLLYQDDEWSPPSQWEDGVNGFIFDYNLLGNRYMPHQGDVSSNYSLYGTSGLNFGAWRLRSDYQYTTTRGSGENESSLTFPQTYLFRPVPSLQARLVMGQTYLNSDIFDTFRFSGVSLTSDERMLPPSLRGYAPQITGIAQTHAQVTVSQNGRILWQSQVPAGPFVVPGLSETVRGNLDVTVREDNGQVHTWQVNTASVPFLTRKGNVQFKTAAGKPLIYAGSSHTVEPFFSTGEMTWGAFNNTSLYGGFIASDGDYRALALGIGENMGVFGAASFD…
Clutser12941	XT1_2_2|orf0425	hypothetical protein CFNIH1_04285
	ATGAAAACGGATCATGAATATTATTGTGGCGAAAACCTGCGTTTTGACCGTCCAGATATGCCGCTTACGTTATGGCGGTGCGCGCGTATCGCGCTTTCATGGCTGGGGTTGAGCATTGGCATGGTAATCATAGGCTACTATACGCATAGCGCGTTTATTCAGCATACCGCGACGCCGGCCGTGCCGCCGAACTTTCGTCTGTCTGACGCGCACTATATATATAAGCAGCAGCCGCTGCCGGAACCGGAAGAGACCGTTGAAGAAGAAGGCGCGGATGATATGCGCAGCGAAGAACCGTCAGCGCCTGACGAGCCTGTTCAAAACGGGGATCTCAAAGCGCGAGTGAAGCAGGCCATAGCGGAAATTGACCAGCAATAA	MKTDHEYYCGENLRFDRPDMPLTLWRCARIALSWLGLSIGMVIIGYYTHSAFIQHTATPAVPPNFRLSDAHYIYKQQPLPEPEETVEEEGADDMRSEEPSAPDEPVQNGDLKARVKQAIAEIDQQ
Clutser12942	XT1_2_2|orf0847	hypothetical protein
	TTGGTCGAGTGTATCTACGATGGCCTCAAGGGAGGAACGCTCTTTACCCAGCGCCTGCGCGCGTTCGGGTTCGTTCCATACGTCCGGCTGTTCCAGCTCGGCGTTTACTTCTTCCAGACGCTCTTTCTTGGCATCATAGTCAAAGATACCCCCTAA	MVECIYDGLKGGTLFTQRLRAFGFVPYVRLFQLGVYFFQTLFLGIIVKDTP
Clutser12943	XT1_2_2|orf1803	hypothetical protein
	ATGAATCGTATTATCAGAATATTGGGTGTAGATAAAGCAATTCGCTATGTCATTTTTGGTAAAGTAATATCTGTTTTAACAGGACTGTTGCTGATACTGCTGATATCGCACTATTTATCTAAAGATACACAGGGCTACTATTATACATTTAATTCAGTAGTGGCATTGCAAATAATTTTTGAATTGGGATTGTCAACGGTAATAATACAATTCGCTAGTCATGAAATGTCAGGTCTAAAATATGATTTTTCTGAAAAAAATATTATTGGCGAAAGTTTAAATAAAAAACGCTATCTCTCACTATTTCAGTTGGCAATAAAATGGTATGCAGCAATAGCATTGTTAATACTATTAGTAGTAGGGCCCGTTGGTTATATATTTTTTACGCAAGAAAATGAC…	MNRIIRILGVDKAIRYVIFGKVISVLTGLLLILLISHYLSKDTQGYYYTFNSVVALQIIFELGLSTVIIQFASHEMSGLKYDFSEKNIIGESLNKKRYLSLFQLAIKWYAAIALLILLVVGPVGYIFFTQENDLGVHWQGAWLLLTIATALNIFLVSVISVAEGTGLVADVNKMRMYQSLLAGILAVSFLVCGFGLYATSAIALAGTIIFSIFSYKHFKNIFIQSFKRKSECILEGISWRHEIFPMQWRIALSWISGYFIYFAMTPIAFKYFGAAYAGQLGMSLTLCNMVMATGLAWISTKYPRWGVMVSSKQQAELSKSFKNAVMQSTLFVLAGLAGVYISLWLLKLSGSNIVERFLELQDFFFLSVAIIGNHLVACGATYIRAHKTEKMTLASCIMA…
Clutser12944	XT1_2_2|orf0473	hypothetical protein SF123566_8827
	GTGGCTTACGTTTCAATTTTGCACCACTTCAGGGCGCTGCATTTATTTTTTCCTGTCTACACTCTGCATATTGCGCCGAATAATCGTGCGCAAAAACCTGGCACTACCTTTGCTTAA	MAYVSILHHFRALHLFFPVYTLHIAPNNRAQKPGTTFA
Clutser12945	XT1_2_2|orf0855	LysR family transcriptional regulator
	ATGGCGCAACCCCCCCTCAGCAAGCGGATTCAGGAGCTGGAAGAAGAACTTCAGGTCTCGCTCTTTGTTCGCCGTGGAAATCGTATTGAACCCACGGAGGCCGGTTTTTTTCTCTATCGCAAAGGATGTGAAATATTACGTCAGGTGGAGGATACCGCCAGGGAAACGACAGATATTGCACAAAAAAACAGAGCCGAATTAAGAATAGGTTTAACTCATCTCTACCAGAACTATTTTAAAGCACTGTTGATGGAAGTTTACCAACGTAATCCGGATACGGCGATCAATATTTCTGTTACCGACTCCAGCCATCTTGAGACATTATTAACGGAAGGGGGAATCGATATTGCTTTAATACAGCGTCCCTATCGCAGTGAAGGCTTTGATTATGTGTCGTTT…	MAQPPLSKRIQELEEELQVSLFVRRGNRIEPTEAGFFLYRKGCEILRQVEDTARETTDIAQKNRAELRIGLTHLYQNYFKALLMEVYQRNPDTAINISVTDSSHLETLLTEGGIDIALIQRPYRSEGFDYVSFDPIKLVAVINKKCLPGPPANPYNYTALAEMPLVLLHRAKDSGTYEMLMDLFRKSGVSAKVIMHITQPGVILDWLESGLEAATLLPSSEVDADKLSQCYVVDVFPSPQIFYPALVKLPSMPYLPALMDIIAQGYPFNPTD
Clutser12946	XT1_2_2|orf4086	hypothetical protein SF123566_0012
	ATGCGTCTGATGCCACCGCACCTGCTGTGTAAAGGTGAATTATTTGAAGCAGATCTCATTAGAGTAATGCAAATCTGTATGTGGTTTTCATTAACTGTGATGTATATCGAAGTGTAA	MRLMPPHLLCKGELFEADLIRVMQICMWFSLTVMYIEV
Clutser12947	XT1_2_2|orf4799	-
	ATGGCGCTCACGCTTATCAGGCCTACAGAACGTCACCGCACGCAGGCCGCCATCCGGCAAAAACTGAATTACTTTTTCTTCACCGGGCGCTGCCAGCCTTGTTTATGGACCTGA	MALTLIRPTERHRTQAAIRQKLNYFFFTGRCQPCLWT
Clutser12948	XT1_2_2|orf2399	-
	GTGACGTTCGCCAGTTCCGGCGGTGGTGGCCACCACGGATTACGTAAAATTTCACGTAATCCGGTTTATCGATACGTGAATTTGCCATGCTGCGTGAAACGCGCTGTAAGCCGTTCGTTGTGTGATGTGGTTGATTGA	MTFASSGGGGHHGLRKISRNPVYRYVNLPCCVKRAVSRSLCDVVD
Clutser12949	XT1_2_2|orf1474	hypothetical protein KP13_01063
	ATGCGTTTGCCCACACGCAATGCCGAAGGTATCCAGGCCCTGGTAAGCCTGCTGGCACCGAATACCCGGGCATTCATCACCGAAACCGATCCGGTTAAGGTCCATATCGAAAATCGCAGTGGGCTGGGCACCGAAAACCGCGTCCGTCTTTCGCAGCGGGCCACGCTGGGTAAAACGGCAAAGGAATCATGTAGTCGTGTGCTGGTGACGCTGGAGACAGCGGACCCGGATGAGGCGGAAGGTTGGTTACCCGGAGGTGTCCTCCATACCGATTTGCTGGTCCTGCTGCGTGTCTATCTCGGCTACCGTAGCGACGCCCGACTGAGCCTCACCGTACCCGTGCGGTTGTTGCCTGAGCCGCGACTTGGCAAAGGCAGGCGTATCCAGTTGGGCCGTACC…	MRLPTRNAEGIQALVSLLAPNTRAFITETDPVKVHIENRSGLGTENRVRLSQRATLGKTAKESCSRVLVTLETADPDEAEGWLPGGVLHTDLLVLLRVYLGYRSDARLSLTVPVRLLPEPRLGKGRRIQLGRTGLLGLKAGKFSNSRESLTVSLGCYEGLQCSALPPAEDGHYRFE
Clutser12950	XT1_2_2|orf1335	-
	ATGGCCATGCTGACAGAAATAATCCACCGTGCCACAAGCCTTGAGTACTTCGAGTGGTTGATGGCACTCTGGGCAACGTGCTTCCAGTTGAAAATCTTTTTGGCAACTCTCACAGCGCGCCGCACCGTTTTGTGGCTCCAGTTCAGCGTGGCAATCCGGACAAATGATAGACATTGCAACTCCAGTACAGGGATCGATTCTTGCGTTGAGTTTAACACGCTGCGCTAA	MAMLTEIIHRATSLEYFEWLMALWATCFQLKIFLATLTARRTVLWLQFSVAIRTNDRHCNSSTGIDSCVEFNTLR
Clutser12951	XT1_2_2|orf2500	hypothetical protein AF42_01662
	ATGATGCCGAGTATCGCCCAAAGCGATCTCGGCTTTTTTATTGCCTTTTTTCGGGAGTGCATCATGCCTTTATCTCGACAGAATGAGTTCGATCCTGGCGTTCCACCAGCAGAGTACGCCTTAGCCGACGCGCCCGGCGCAGAGTTTATGGATATCCCCAAAGCATTTGGCGTAGGGGCTGGTGAAGGTACGGCATCCATGGGCAAGGGGCTACGGTCCGTGCAGGAGCCTATTCAGCGTGCCGTTGACCGAACCGCCGGGACTCAGGCAGCGCCTTATGCCGGAATGGCAACTGCTGGTACCGCGCTGGGTGAAGTACTGGACGATGTGGGTACTGAAGTAGGTAACTTCTTCAAAGGGCATATGTCTGAGGGCGGGCAGAAAGTCCTGAATACGCCG…	MMPSIAQSDLGFFIAFFRECIMPLSRQNEFDPGVPPAEYALADAPGAEFMDIPKAFGVGAGEGTASMGKGLRSVQEPIQRAVDRTAGTQAAPYAGMATAGTALGEVLDDVGTEVGNFFKGHMSEGGQKVLNTPLYQEGHFTDTAKNPLNWPIIAADAVGQTAPVLAASAAGGVPMATMAGFAQNAGGISDSVHNVIMQSDDNQLMQSPTFVSLFKNIDQDPQYSSYSDLQKIDLAKKQLADTIAMADLGDPKMLAANLVASYTGDAYLGELFAGRMLSSSVAKTAGKAILRDGGINAGFAGISQLTENEGMTLAGSHGDADQGVKDQMITGGLTGLAMGGVPAIVGHVREGMAARREGQNAGESEEPATPAEEKTEKAVDDIETGAQEVQQGMQDLKED…
Clutser12952	XT1_2_2|orf3730	transcriptional activator SprB
	ATGAATAATATTAGCTATAGCGAATTTCTGATCGTATATGCACTACAATGGCCTGAAACTTATGCAATCGAGGAGTTGTATAGCCAGCTATTTCCCGATACCCAGATTAAGACCTGCTTCTCACCACAATCACTCGTAGAATTATTGGAGGTGTATACCACTGCGCCAGTAATTCTTGGAATACTTCCACATGAGAGTATTCTGTTATTATCCAGATTATCTCCTCATCTACAGCAACGACGAATACTATTTTTCGGTCAAAAATTTAACTATGCCGATCGCGTAGTTCCATTCTATTTTGTCCCTACAGATATTGAATTTATTGAATATATGCATAAAACACCAAAACAAATCATCACGATGTTATCAAGCCTTATCATTTCAAAAATTGATAGCTCT…	MNNISYSEFLIVYALQWPETYAIEELYSQLFPDTQIKTCFSPQSLVELLEVYTTAPVILGILPHESILLLSRLSPHLQQRRILFFGQKFNYADRVVPFYFVPTDIEFIEYMHKTPKQIITMLSSLIISKIDSSDIIKKYRHPIPSNTDDLIYHVNSYIYQTLSNYGIGKQPRRVLLLLACGLSVKKIAQTLSINIKTVSLYKLKGFHHLGMGTSSYDVYRGVFVKSILQQYKPDDKRNQKKELPANRAKKEDSRNLLFLIQMLDHEIDIGEHFQ
Clutser12953	XT1_2_2|orf2159	-
	ATGCCCGCCAGATCTACCGATCTGGCGAATTTTTATCCCCTCAGGTTCCTCATTACCGCTAACCCGGCTTACTTCCACTTCACACGCCGCATCCCTCTGTTCTCAACGCGCAAATTCTAG	MPARSTDLANFYPLRFLITANPAYFHFTRRIPLFSTRKF
Clutser12954	XT1_2_2|orf3087	integrase core domain protein
	ATGACCGATGGTTATGACTGCTACCATAATGCGCTGGCTGAGCGGGTAAACAGGATCCTGAAAAATGAAATTTTACTCTCGCGCCCAACAGACCTGGTGCAGGCCCGGGAAATGGTAAAAGAATCCGTGGCAATTTATAACCATGAGCGGCCACATCTGGCCCTGAGATACAAAATGCCTGATGATGCTCATCAGGCATTTTACAGACAGAAAACTGTCAACCTATGTCAGGACTAG	MTDGYDCYHNALAERVNRILKNEILLSRPTDLVQAREMVKESVAIYNHERPHLALRYKMPDDAHQAFYRQKTVNLCQD
Clutser12955	XT1_2_2|orf2182	hypothetical protein
	ATGTCCGCACCGGAACAACACACCACCGTGACGCCAGCTCCCCATGAAAATGAACCAGATAGCAATACCGGCGCAGAGAATGGGCCGGAAATCCCCACCTCCTGGACGCTTTCCCCTGAACAACGCGCGTTTATTGATCTGTTTACTGATGATGAACAGAAACAGTAA	MSAPEQHTTVTPAPHENEPDSNTGAENGPEIPTSWTLSPEQRAFIDLFTDDEQKQ
Clutser12956	XT1_2_2|orf1793	-
	ATGCGCATCTGGGCATTATGCACGCTACCGCCCCTGGCCTTGCAGCAACCAGAGCACTACTTGAATGATAAAGATGTAACCTGCCCGCCAGCTATCGCAAAGCAGGCAAAATTCAAACGCTAA	MRIWALCTLPPLALQQPEHYLNDKDVTCPPAIAKQAKFKR
Clutser12957	XT1_2_2|orf1321	hypothetical protein
	TTGTTTGCTGAGACGCGCTTGCATTGCTATGGTGACATAGCCTGCTGGAAAGGCCGCGAACCGGACTGGCACAAAAAAACCGCTCATTTGGGCGGTTTTTTTGTGGGCGAAAAAGATGAGTAA	MFAETRLHCYGDIACWKGREPDWHKKTAHLGGFFVGEKDE
Clutser12958	XT1_2_2|orf1805	Abequosyltransferase RfbV
	ATGAATGTTTTTATCAGTATTTGCATACCTTCCTATAACCGTGCAGAATTTTTAGAGCCCTTATTGGATAGCATATACAATCAAGACTATGCTACTAATAATACAGACTTCGAAGTTATTATTTGTGAAGACAAATCTCCACAAAGAGATGAAATAAAGTCTATTATTGAAAAATATAAGATAAAAAACAATAAAGCTAACCTTAATATTAATCTGAACAAAGACAATTTAGGGTATGATAGAAATTTAAAAAATTGCATTAGTTCTGCTACTGGCAAATATTGCATGATCATGGGCAATGATGATCTGTTAGCTGATGGAGCTTTATCTAAGATCGTTACTGTCTTGAAGGCAAATCCTGATATTGTATTGGCAACGCGGGCGTATGGTTGGTTTAAA…	MNVFISICIPSYNRAEFLEPLLDSIYNQDYATNNTDFEVIICEDKSPQRDEIKSIIEKYKIKNNKANLNINLNKDNLGYDRNLKNCISSATGKYCMIMGNDDLLADGALSKIVTVLKANPDIVLATRAYGWFKENPNELCDTVRHLTEDTLFQPGIDAIKFFFRRVGVISGFIVNAEKANRLSCDIFDGRLYYQMYLAGMLMAEGQGYYFSDVITLSRDTEAPDFGNAGTEKGIFTPGGYKPEGRIHMVEGLLLIAKHIENTTKINGVYAGIKRDLANYFYPYIRDQLDLPLTTYLKMINDFRKIGFANEKLFYIHAILGYVLKRKGYDALIKYIRSKNGGTPRLGI
Clutser12959	XT1_2_2|orf1750	bacteriophage replication A family protein
	ATGCCCTCAAAGAGGACGGCGACGAAACAACGCTTTGAATCTAAACGCCTCAATCGCGGGGGTGCAATAGGTTATATCGCTAAATATATTTCAAAGAATATCAATGGTTATGCCCTTGATGGTGCGGTTGATAAAGACACTGGCAAGCCACTGAAAGACACCGCCGCAGCCGTTACCGCATGGGGTCAACATGGCGCGTTCCTCAATTCAAAGCTATTAGCCTGCCGACAATGGGCGCATATCGAGAGCTGCGAAAGCTACCGCGCGGCGTGA	MPSKRTATKQRFESKRLNRGGAIGYIAKYISKNINGYALDGAVDKDTGKPLKDTAAAVTAWGQHGAFLNSKLLACRQWAHIESCESYRAA
Clutser12960	XT1_2_2|orf0251	GntR family transcriptional regulator
	ATGGTTATTCCTGAGGTAAAACAGGAGCGGCTCTATCAAAAGATAGCCAATCTCATCATTAAGCTCATCAACGATAGTATTTTTCCGCCAGGAAGCTTCTTGCCCCCTGAACGTGAACTGGCGAAGCAACTTGGCGTGAGTCGCGCCTCGCTCAGAGAAGCGCTGATTGTGCTGGAGATCTCAGGGTGGATCACCATCCAGTCCGGTAATGGCGTTATTGTTACTGATAAAAAGCATTCCGCCAGTGATTATACGGTTGAAGAAATACTCTATTCGCGAGAGTTGGTTGACAGTCATTGCGCGCGTCTTGCTGCAGAAGCAGGCAAAGATGAACTTATTAGTCAGCTTGAAGCGCTGCACCTCAGCATGGAAAAAGCCATTAGTGAAAACAATGTCCAT…	MVIPEVKQERLYQKIANLIIKLINDSIFPPGSFLPPERELAKQLGVSRASLREALIVLEISGWITIQSGNGVIVTDKKHSASDYTVEEILYSRELVDSHCARLAAEAGKDELISQLEALHLSMEKAISENNVHGFYSLDKQFHLTVSEASQNRVLLDMSRMLWEQRVNIPYAGLDKRSGNRDVLTSMNTQHKAIVDAIRQADADGAYQKSLEHLAYVRQIVGL
Clutser12961	XT1_2_2|orf1185	hypothetical protein
	ATGCTCACGTACTGCGTGTACGCTCCGCTTTCTGCGCGCACGCCGACGCCAAACTGGCTGCAACGGTCACGCCCTGGAATCAAGCTTCATCACATGTTGATTGCTTTTTTCCCAGAAATCAGTAAAATTTTCGGGCTTTTAATATGA	MLTYCVYAPLSARTPTPNWLQRSRPGIKLHHMLIAFFPEISKIFGLLI
Clutser12962	XT1_2_2|orf2014	hypothetical protein
	GTGCTGAATCGCTTGTTTGCCGTAGCTCAGGGGCAAAATCGTTTCAGGCAGTGTAATAAAAAAAGCCCCGCGGGTGAATCCACGCGAGGCTTAAAAGTGCAAAAATTATTCTGCAATCTGTGTCAGATCATGTTACCGGTAAAATAA	MLNRLFAVAQGQNRFRQCNKKSPAGESTRGLKVQKLFCNLCQIMLPVK
Clutser12963	XT1_2_2|orf1366	hypothetical protein SF123566_9310
	ATGGCGATCTCCTTAACTGATGAGAATCATTCTACGCCGCTTAACCGCAATGACCATGTCAGTAAATTGAAGAAGTTAGTGAAAATTTTGCCATTGCATAATGCGATTTTGTAG	MAISLTDENHSTPLNRNDHVSKLKKLVKILPLHNAIL
Clutser12964	XT1_2_2|orf2807	hypothetical protein
	ATGTCAGCAGGAACCTTAACTCTGACGAATAACTCTGCCCAGGTATCAGGGACAGGGACTTCATTCACTACCGAACTGACCGCTGGCGATTTTATTGTTGTCTCTGTCGGCGGCGTCCCCTATACGCTCCCGATTAAATCAGTGGAAAGCGGTACAGCGTTGACGCTGGTCAGTAATTTCACCGGGCCAACACAATCTGGTGCGGCCTGGTCTGCCGTTCCTCGTGTGGCGCTGAACATGGTTACTGCCGCGCTGGTGGCTCAGAGCGCAGAAGCGCTTCGAGGCCTGAACTACGACAAGCAAAACTGGCAGCAGTTTTTCACCGCTGACAGTGATGTAACGATCACTCTGCCTGACACCAGTCAGACGACAGGTCCATCAGCGAAAAAGTTGATCAAT…	MSAGTLTLTNNSAQVSGTGTSFTTELTAGDFIVVSVGGVPYTLPIKSVESGTALTLVSNFTGPTQSGAAWSAVPRVALNMVTAALVAQSAEALRGLNYDKQNWQQFFTADSDVTITLPDTSQTTGPSAKKLINSVVNKADKVNGVVPKEQGGTGLTQPFGDKAGQFCQGNDSRLNSVNGKSGGKITSTISVLGESNSVKETASEPVNGVTINGASVLSVHNIAGVDRVVASIEARYQWGQPVSDAYINCGLLSAQGGWISGSSYRFSGSGDATAPGSWVNGASDVRVKLNVKPIQNPKSTMRKITAATWNLDIKGQEGRFGIGVLANGLYDDYPEASINVGDKELSDGTIISDVLSVQAGDSGVLAAVHHATILELMDDVDELKKIILSLKSK
Clutser12965	XT1_2_2|orf2521	hypothetical protein AF42_01702
	ATGACCAAATCTATCCTTGAACGTCTGCCGCAACGTCGTAATCGCGGTGTAACCCCGGATGACATGCGCACCGAAGACATGCGCTGTCGCGTTACTCCGGCTCGTCGGGTTGCTGTTGATGCTGTGGCCCGTAAATGCCGGGATCACGGCGTTTCTCATAAGTCCGATGTAATGAACTTGGCGCTGGAGAATCTGGTTTATCAGTTGACCAGTTGCGATCCTGAACTTGCTGAAGAAATCCGCCGCGCGCTTAAAGCCGAGGCACTTCCAACCGATCACTCATGGCTTGCTGGTGGAGAAAATGAATAA	MTKSILERLPQRRNRGVTPDDMRTEDMRCRVTPARRVAVDAVARKCRDHGVSHKSDVMNLALENLVYQLTSCDPELAEEIRRALKAEALPTDHSWLAGGENE
Clutser12966	XT1_2_2|orf1970	hypothetical protein
	TTGAACGGGAAGCGTAAGAAAGAAAAGTGTCGGATGCGCTACGCTTATCCGGCCTACAACAGCAATTATTGTAGGCCGGATAATATGTTTACTTATTTACGCCATATGAGCAGCGGCAATATCTAA	MNGKRKKEKCRMRYAYPAYNSNYCRPDNMFTYLRHMSSGNI
Clutser12967	XT1_2_2|orf2343	N-acetyltransferase
	GTGCACGAGCTGGAGCGTAGGGCGCTACTCGCGGGCTACAGCCGGATTTATCTGACCACAGGATTTCGCCAGCCGGAGGCCGTCCGGCTGTATTTAAGTCAGGGCTACGATCCGCAGTTTGATACAGCGCGCGATCCCGAAGAGTACAGCCAGCCGCCGTTTGATGGACGACTGCGCTTTACCAAACTGTTAACCATCGCCGGTCAGGCCAGAATAGCCTGA	MHELERRALLAGYSRIYLTTGFRQPEAVRLYLSQGYDPQFDTARDPEEYSQPPFDGRLRFTKLLTIAGQARIA
Clutser12968	XT1_2_2|orf3728	putative fimbrial protein precursor
	ATGAATAAAGTAAACAAGTTAATCTTATCGGCCTGCGTTGCTGGCAGTATGGTAAATGGTGCATGGGCAGCGGCCCCAGTTGGTGCTGATTATGGACATGGTACCCTGCACTTTACGGGAAGCGTGATTAACTCTCCATGCAGTATTGCTCCGGGAGACGAGGATATAGACGTTCCATTAGGTCAGGTTGCCAACAAAGTTTTAGAAGCTGGTGCTGGTTATTCTCTCACACAGCCAATCACAATTCATCTGCAAAACTGTGATCTAACTGCACATACGGGCGTAAGCAGCGGTACTGGTACCGTCGACTATCCTTCATTCTCTAAAGTCACCGTTCAGTTTGCAGGATCTGCAGATGCTAACAATGCCGAGTTGTATGCAAACACGGGTACCGCCCAG…	MNKVNKLILSACVAGSMVNGAWAAAPVGADYGHGTLHFTGSVINSPCSIAPGDEDIDVPLGQVANKVLEAGAGYSLTQPITIHLQNCDLTAHTGVSSGTGTVDYPSFSKVTVQFAGSADANNAELYANTGTAQGVGIRLMDTMAGNVPLLANATSAEHGLTSGDNLLKFGARLEKNGQAVVTGTVAADVTYALNYK
Clutser12969	XT1_2_2|orf1043	transcriptional regulator
	TTGGCGTCGACATCCGGCATTAACGCTGCATTATCGCCTGATGGCTTTGCTTATCAGGCCTACGGATTGCGTGACCAGCGAGTTTGCGGTCAGCCATCCGGCAATAATTTACGACTTATACCTATAATTCATTTACCGTTTTCGCACCGTTTTGCGGTGCTTTCCCTGGAAAAGCAATATGTCGTATACACCGATGAGTGA	MASTSGINAALSPDGFAYQAYGLRDQRVCGQPSGNNLRLIPIIHLPFSHRFAVLSLEKQYVVYTDE
Clutser12970	XT1_2_2|orf4766	-
	GTGCTCAAGCATGACCTGAAACGTGAAATATTTTCATTTTTTAATTTTTTATATAAAAAACAAGGCGATTTATCAAAACCGTTACCGGGCTCAGAAAAACGAATAAAAAAAATTCTTGTGTTATTTGCAAATTCTATGGTAACTCTTTAG	MLKHDLKREIFSFFNFLYKKQGDLSKPLPGSEKRIKKILVLFANSMVTL
Clutser12971	XT1_2_2|orf2977	bacterial shufflon , N-terminal constant region family protein
	ATGAAAGGAATAAATAATAAGGGGTTTTCTTTATTGGAGTTGACATTAGTTTTGGGTATTGGAACAGTGATTGCTTTCGTAAAATTTCAAGACATGAAAACTAATCAAGAAAATATGATGGCTGATACTGTTGGAAATCAGATAAAACAGATAGGAGAGGCGGTAAATCGCTATATCAGTATTCGCTATGATAAACTATCAACACTTTCATCAAGTAGCAGCCAGTCCAGTGATCCGGGGCCAAGGGTATGTTCTGGTAATAGTTGTGAAATTACATATCAGACTTTGGTGAATGAAGGATTGCTGCCTGTGAGTTATACAGGCATCAACATGCAAAAGTCCTCTTACAAGATAGTGTTAAAACGTTCAGGAATAGCTCCTAACTTTGTTATCAATGGT…	MKGINNKGFSLLELTLVLGIGTVIAFVKFQDMKTNQENMMADTVGNQIKQIGEAVNRYISIRYDKLSTLSSSSSQSSDPGPRVCSGNSCEITYQTLVNEGLLPVSYTGINMQKSSYKIVLKRSGIAPNFVINGLITTTSPWLEGGRYRYDLLGKAMQVAGIDSGMTKSAALVSGLQGAWTEASSTFNNITAAGLLAYRVGYDSSMYSVYLRRDGTLPMTGNLNMGNQDINNARNIAAAGTITTEVLRTGGAAAIGTKLDVGGVATLNSDLNVAGNGQVNGNLNSNNSVSGTTITSRGETYTNNWFRTMGDGGIYFQKYGGGWNMTDSNTITAYNGKNIQTSAGLYGGYVKSTGNIDANGTVNAGYVWASGNLNSNYVHSNGNIDAVGQVYGAGGVVSGG…
Clutser12972	XT1_2_2|orf2511	hypothetical protein AF42_01694
	ATGATAGTATTTTTTCAGTTTGTCAGGCGCAATAAATACGAAATAGCAGCAGTATTACTCATGATATGCGTTGGATTATTTAATTTTGGATGGTTAAGCTTAAAATCCATTCCTGTAACGCCACCAGGATATTATGAAAATATCGTCATTGAACATACGCAGTTGTTTGCTAATTTACGTAATGAGTATCAAAAACAACGGAGTGAGATGAGGAAAGAATTGACATCCCATGAGCATACATTCTCTGAAACTGCACAAATCGCACTAAAGGTAAGCATTTCAGAATCGCGTTATTTGGATTTTTGGTTGGCCGAAAAACCAATTATCATCGGTATGCTAAAACCCTTTGAAGAGTTAAAATATGTTAACTGGTATACGAGTCTTCCTCCGGAAGTTCGC…	MIVFFQFVRRNKYEIAAVLLMICVGLFNFGWLSLKSIPVTPPGYYENIVIEHTQLFANLRNEYQKQRSEMRKELTSHEHTFSETAQIALKVSISESRYLDFWLAEKPIIIGMLKPFEELKYVNWYTSLPPEVRKSVKMTADDLHNIFPQLAECNKNATKDYLALVSVLSAPSEDKLSDALVAQTQVIIRNISQSKNSQSEICDNIMVSYFTSVQRLSRTYSALADAYESYSEKNEIYRKIASSILSFVLLLVSYRCRKNLLKQAAQSMGG
Clutser12973	XT1_2_2|orf4540	-
	GTGCTATTGCGCGAAGGCGACATCAAAAATCGCTGTTATAACTGCTTCAATTTCAATATATTCCCGCCTGAATTTATTCATTTAATGAATGAATCATCAACAAAACGCGTTTTTTAA	MLLREGDIKNRCYNCFNFNIFPPEFIHLMNESSTKRVF
Clutser12974	XT1_2_2|orf2534	-
	GTGGTATTTGCGTGGTCGTTCGCGCAACCAGGTCAGCTTTCCGGGGGAGTAAATGGATATGTCATCGATGGGGAAAACGGTCGCTATCTTCCGGATGGTCTGCTGCATGCCGGTTTCAGCTGCGTGATCCCAGACGGCGGTGCGGCCGCTTTCCTCTTTCACGATGCTATTGGGCGGACAAATTCGGCATAG	MVFAWSFAQPGQLSGGVNGYVIDGENGRYLPDGLLHAGFSCVIPDGGAAAFLFHDAIGRTNSA
Clutser12975	XT1_2_2|orf3846	hypothetical protein
	ATGCAAAAATACGGTATTAATCAAACTCAGGGAATCGTGTTGTATCACCGCCTGCATAACGATCGTTTACCTAAAAAACCGCCAAAATTCAGGCACGTACCAGCGTTAATATCTATTATTTTGCGTTTTTATAGAGTTTTTATCTATCAACTATTTTTTTATTTAGTCCGGATACCAGGCAAAATGTATTTATGA	MQKYGINQTQGIVLYHRLHNDRLPKKPPKFRHVPALISIILRFYRVFIYQLFFYLVRIPGKMYL
Clutser12976	XT1_2_2|orf1804	glycosyl transferase family 2
	ATGAGTAATAGACCTCTTCTGACTATTGCAATTCCAACATATAACCGTTCTTCATGCTTAGCTCGTTTGCTTGATAGCATAATTCAACAGGATAACTATTGCTGTGACGAACTTGAAGTTATCATTTGTGATAATGCATCAGTAGATGAAACAGCAACAATAGCCAAGAGTTACTCGGACAAAATAAAAAACTGTACTTATCATCTTAATCAAAAAAACTTAGGAATGGATGGTAATTTCAAAAAATGTTTCGAGTTATCAAATGGAAAATATCTTTGGATGATTGGAGACGATGATCTAATTGTTAAGGGGGGGGTTTCTAAAGTTTTGTCGATAATAAAGTCTCATCCGTCGTTAGATATGATTCATGTAGGTTCAGCAGCAAAGACGGCATTGAGA…	MSNRPLLTIAIPTYNRSSCLARLLDSIIQQDNYCCDELEVIICDNASVDETATIAKSYSDKIKNCTYHLNQKNLGMDGNFKKCFELSNGKYLWMIGDDDLIVKGGVSKVLSIIKSHPSLDMIHVGSAAKTALRHDIDTRVSFYSNDVDFISDVKIMFTFISGMICKRTDKLIRDVSIFSPRISGKYLMHLTWQLSLLKHGADFAVIHNNIIVAEADNSGGYHLYKVFSYNLATIFDIFYPRKNSVSKKIRTSACFFLLNFIGDEDKTKNFDTKNYLKDCDSAFIDLAPYKYGLRFFYKYPNMVPLLRKIKLIIKMVLMQK
Clutser12977	XT1_2_2|orf3373	MULTISPECIES: macrolide 2'-phosphotransferase
	ATGGAAGCGCGAGGGCCGCCACCGCGTTGCCGATCCGGAAGAGAAAGGTCGCCGCGAACAGCGTCGCGAGCGGGCTATATCGACGTTCGCTCATTCCGCTGCGGCGAGCTGCGCCTTCGCCGCAGCGAGGTACTCTTCGTTACCCGAGTCGAGGGCGAAGAGTGCGTAGGTGACCGCCCCGAACGCAAGGCGCTCCGCGATGTGGTGGGCGAGCCGCGGCCACACCCGGCCACCGGCCGCTTCATACGTGAGGAGGAGCTTCGCGAGCCCCTCTTCACCAAAGACCATAAGGTGCGCGGCCATGTCGATGGCAGGGTCATCAACGCGGGCCTCGCTCCAGTCGATCATCCCGCTGACGCGCTCCGTGTTGTCGATGAGCACATGGCCCACGTAGAGATC…	MEARGPPPRCRSGRERSPRTASRAGYIDVRSFRCGELRLRRSEVLFVTRVEGEECVGDRPERKALRDVVGEPRPHPATGRFIREEELREPLFTKDHKVRGHVDGRVINAGLAPVDHPADALRVVDEHMAHVEIAMHHHGEIWPRRIVVEPALPPVEALVVHHELASDAVNVVGHLLTGLRRCTDEHPRIHGGGNGDGMQGGERGREALREDLRVLRHDPVGRGRTRLDDHRSRVFEHGIGNELGVGHAPVRHRERQAILEHCQHPRLWFDLRAYLGSARDAQHPPTSIVDGGDHDPIVEPKLIDSQRAMELEPMSGCKCVQLGGIGGRDYGHDSLLRA
Clutser12978	XT1_2_2|orf1624	-
	GTGCCGACCAAAAATCCCAATAAAACCAACCCTTGTGGTTGGTTTTTTTATACCTGTTTTCTGAACGGGGAAGTAACGGGGATTAATCGGGGAAAAATCCCCGACGCAAAGCGTCGACTTCGCGGTAAAATTTCAGCTATACACATCACCGGGAAGTCATCAACCTCATTTATGAAAAAGGAATTTTGA	MPTKNPNKTNPCGWFFYTCFLNGEVTGINRGKIPDAKRRLRGKISAIHITGKSSTSFMKKEF
Clutser12979	XT1_2_2|orf2862	-
	GTGCGTATCTACCTTTTCCAGGGCAGCCACAGTTATCTGTATAAGCGTACAAAAAATGTCGTTCTTCACTTTGCTCCTTACCTGACGCGGCGTCAGCGTAAAACGCCGCTGCAGACGAAACTGGCAAGTATCTTGCAATCCTGA	MRIYLFQGSHSYLYKRTKNVVLHFAPYLTRRQRKTPLQTKLASILQS
Clutser12980	XT1_2_2|orf2528	hypothetical protein AF42_01709
	ATGAAACAACAATTACAACCAGTACATATTATGCTGGACAACGAAACGCTATCTGTTCTGCCCAACGCGCATATTGTGCAAACCGCGCTGGTTCACTTCTGTCCGGAAACGTTCGAAGTGCTGGATACCAAAGTGATTTGCATGGATGCAAAGCCCCAGCCGGGTACTCATGTTGATGTTGGCACTGTCTATTTCTGGCTGAACCAATTGTGGGAAACACAGCAGGCCGTCTTTATCCAGGATCCGGATAAAACAATACCTATCCAACAGGCATGCGGTGAACTTTATCGCTTTATCATGGATGCCTGCCGACTGGTATGGGAAGAAGATCGCACGCCAACAGTAGGCGATCTGCACCAATCTGTGTACATCTGGGCAAAGCCCGCCCGCTTTGATATT…	MKQQLQPVHIMLDNETLSVLPNAHIVQTALVHFCPETFEVLDTKVICMDAKPQPGTHVDVGTVYFWLNQLWETQQAVFIQDPDKTIPIQQACGELYRFIMDACRLVWEEDRTPTVGDLHQSVYIWAKPARFDIPQWENAFRHAGIEHMPWHRRHVNCVQSSINTASSKGFDLKSVPLLPGIHQPLNDCYHQISILKAIAEFERK
Clutser12981	XT1_2_2|orf0861	hypothetical protein
	ATGAAATTAGCTTTGATCGGTACTGGCAACATGCCGCTGATGCAGTGGATTCTGGACGGTAAAGGCGATGATTCGATCATCAACATGTCTGCATTAGCACGCAGGCTTGAGTGTAGTCGTTCCAGCTTACTTGACCGCATCCATACGCATGGATTCGACAGCGCTATCAGGTACTACTTGAGCGAACAGCGACAACGGAAACTGAAAACATGA	MKLALIGTGNMPLMQWILDGKGDDSIINMSALARRLECSRSSLLDRIHTHGFDSAIRYYLSEQRQRKLKT
Clutser12982	XT1_2_2|orf1526	hypothetical protein
	ATGGCGGTTACCTCAACTTCACATATAAAAATTAAAAAATTTGTGCAAAACAACAACTATAAAGGACATCGTTCAAAACATTTTGTCTTTGATACCCACATTCAGGTATCCTGTGCCGGCCTGTAA	MAVTSTSHIKIKKFVQNNNYKGHRSKHFVFDTHIQVSCAGL
Clutser12983	XT1_2_2|orf2406	VIII
	ATGAACGGATTTAAAAAATTTGCTTTGGCTGCCGCTGTATCTGTAATTAGTTCATCATCGTTCGCTGCAGGTACAACCACAACAACATCATTAATGCCTGAAGAGGCTAAGACGGCATGGACCAATCTTATTACTTTGGGCGGAGAATACATTTCGCAAGCATGGCCTTTGGTTGTTGTAATTGTTAGTGGAAGTATCGGCATTAAGTTATTCAAAAAATTCACCAGTAAAGCTTCTTGA	MNGFKKFALAAAVSVISSSSFAAGTTTTTSLMPEEAKTAWTNLITLGGEYISQAWPLVVVIVSGSIGIKLFKKFTSKAS
Clutser12984	XT1_2_2|orf2811	-
	ATGCCGTCTGACCTCATCAATAACCTTCACTGCATCAGCCATTGCGTAGCCGAGATTGCCGCCATCGCTTTGTGCTGCTGCTTTACTGAGTATTTCGCGTATCTGGTGCAGGCGCTCGAGTGA	MPSDLINNLHCISHCVAEIAAIALCCCFTEYFAYLVQALE
Clutser12985	XT1_2_2|orf1548	hypothetical protein CFNIH1_22920
	GTGGATAAACACCGTTTCATAAAAGATCTCCAAAAACATGCAAAATCCCTGGCCAAATACAAACTTAATTTAGACATCGACAATATCAAGAATACTTTAATCGCAGGCCAGCAACATATAGAGGAGAATGAACAATCTGTCACCTTAATCAATAACCTCATACCGCTCACGACAAGAGATATCACTGAAAAAGACGTAGACATTATTCTTCCTATAATTTCAGAATACTGGATGACGCTCCTGCGCTCCGCGCAATATAAGATTTTCTTTTATGGCACCCATAGTCATTATCTCAGTTTTAGTACCATTATCGCGGATTGTTTTCAGTCACAACTTGTACATCTGGACATCACCGCAGACGTTGAACACTGTATCCAGTCCATCAATCATCCGTCACCC…	MDKHRFIKDLQKHAKSLAKYKLNLDIDNIKNTLIAGQQHIEENEQSVTLINNLIPLTTRDITEKDVDIILPIISEYWMTLLRSAQYKIFFYGTHSHYLSFSTIIADCFQSQLVHLDITADVEHCIQSINHPSPDNATKILIYDDEGSHILRRKFDCANVFSYIYYSPLRVTCGTNKKYAMYLEHEYKKYNTQIIDNVVTGSSYAWWGVPTQLATCTANMSVKSGDTAFALAITEHLSQSGKLKNHIHITSFFDLHHELARSKGSFNSGVFKELKFFAKKNNIPYIQYDEEIFTSNHDEIYQPASISSSIEKNLLSLFISEAKLIAAITDIVNHKYLNFDFHMLIDEQRNESSMCEEEMDKLSIQRGSNHSKLFRHKESLSSNSRNIEKMVHNAEKNKYA…
Clutser12986	XT1_2_2|orf3675	filamentous hemagglutinin family N-terminal domain protein
	GTGTCTGAAAAGACAGAGCTTGAGATAGCAAAACAGACGCTTAAAAACAGTAAAGATGCGGCAGAGCGCGAAAAGGCACAGCAGAAATATGATGCATTGCTTGAAAAAGATATCAGCAGTGATAAGGCGGTAATCGCTGCATGCAGTAATGGACAGGCAGCCAGCGCGGCTTGTGCCGGTGAAAGACTGAAGGTTATTGCTGCTAAAGGAGGTTATGAAACCGGAAACTACAATAACCAAGCCAGCGACATGTATCCGGATGCTTACGGGCAGACAGTAAACCTGCTGAATATCACCAGTGTTGATGCACAAAATCAACAACAGGTGAAGGATGCGATGGTGAACTATGCCATAGTGCAGTTTGGGGTCGATAGGGCGACTGCAGAGGCATACGTTGAA…	MSEKTELEIAKQTLKNSKDAAEREKAQQKYDALLEKDISSDKAVIAACSNGQAASAACAGERLKVIAAKGGYETGNYNNQASDMYPDAYGQTVNLLNITSVDAQNQQQVKDAMVNYAIVQFGVDRATAEAYVETYDGMKVVAASMAPVIGAAAASKIEVLAGKQRLSNSFEVSSLPDANGKNHITAVKGDAKIPVDKIELYMRGKASGDLESLQIEYNSLKDAKISSQKEFAKDPNNAKGWKC
Clutser12987	XT1_2_2|orf3804	hypothetical protein
	ATGACTGCCTCCCGTCAGCAAAAAATACTGGTTAAAATTGTTAGCCAGTTTACTGGTGCAGGGCGTTTACCATTGCTGATTATTGATTCGCCAGAAGTATTAAAAAACAGATTTCAATTTTCTGCTCGTGGGGCTGGTATCTTGGGATTTTCGCTTTTTGGCAGCGATCGCGCTTGGGCATTAGATGAGAAAATGTCATTGAATTTTAATCTGGTTCAGGCGTTTCTGCAGAAACATCAAGGGAAACGGATCCTGCTCTTTGGTTTTACCTTTATGGTATGGCAGCATTTTTATAAAGCACTTATTAACAGTAACTGCAAACTGGATTTAAGCAATGCGTTGCTGATCCATGGTGGGGGGTGGAAAAAGCTGCAAAATGAAGCAGTGTCACCTGAAGAA…	MTASRQQKILVKIVSQFTGAGRLPLLIIDSPEVLKNRFQFSARGAGILGFSLFGSDRAWALDEKMSLNFNLVQAFLQKHQGKRILLFGFTFMVWQHFYKALINSNCKLDLSNALLIHGGGWKKLQNEAVSPEEFIEKLYYTCSLSSVHDYYGMVEQTGCIYMQCEHGHLHTSIFSDIIIRDPQDFSISAVGQPGIIQVLSILPNSYPGHSLLTEDEGVLLGEDDCLCGRKGKYFRIMGRLKQAELRGCSDIYAAQF
Clutser12988	XT1_2_2|orf2012	hypothetical protein
	ATGGATAAAAAAGTCGCTTTTTTTCGTAGCCATGAAGAAGTAACAAAACCAGACTTCGATCATGTAATGAAAAAAAACAACAACTATTCTGTCCATTTTGTCCCGTTCCTTCCGTGGCAGGGGTAA	MDKKVAFFRSHEEVTKPDFDHVMKKNNNYSVHFVPFLPWQG
Clutser12989	XT1_2_2|orf2501	-
	TTGCTGGGAGTCCTCGCCATTACTGGCTTCTGGCTTCTTTTTCTGCGCACTTTTGCGCACTTTTTTTTGCGTACCCTGCGCATTATCTTGTGCGCTTTTGCGCGTTTTAATATACCTGCGCGCACTGGCATAGCTTATTCCTCGCTGCTCGCACCAGTCCTGCAATTTGATGCCAGTTTTGGCGTGCGCGCGCTGGAATTCCTGCTCCAGCTTTTTCCAGTCCGTTTTCGCCATAACATCACCAAATAA	MLGVLAITGFWLLFLRTFAHFFLRTLRIILCAFARFNIPARTGIAYSSLLAPVLQFDASFGVRALEFLLQLFPVRFRHNITK
Clutser12990	XT1_2_2|orf0857	MULTISPECIES: hypothetical protein
	ATGTCTGATGATGGTTCGAAAAGCAGCAACATAGCTGATATTGCTAATGCAGTGGCAGCAGTAGCTAAAGAAGTACCAATTTACCAAGATGCGCTTCAGCCAGCAGCTCAAGAGGTTGGGAAAGCACTTGGGACTGTTGCTAAACTCGTCAATCTTGCCTTAGCTCCAGTTAGTGGACTGGTTTGGGGATATGAGCAAATTCGTGAGTTTACTGCTGCCAAGGTTGCTGAAAAATTAAAGGATGTCCCACCAGAAAAAATTGTCACCCCTTCCCCAAATGTTGCGGGGCCAGCAATTGAGGCATTGCGATATACTGGCCATGAAGAATCGTTGAGCGAAATGTATGCTTCGTTGTTAGCTACTGCAATGAACAAGGATACGGTACAAAAGGCCCATCCA…	MSDDGSKSSNIADIANAVAAVAKEVPIYQDALQPAAQEVGKALGTVAKLVNLALAPVSGLVWGYEQIREFTAAKVAEKLKDVPPEKIVTPSPNVAGPAIEALRYTGHEESLSEMYASLLATAMNKDTVQKAHPAFVDIIKQLTPDEAKIVSGFTASDTINPLISIKASSPNKTIRDGHNIVLRNFSLIGQRAGCEHIELVPAYLDNLVRMGLCVIPDGMAYTSDTWYSPLINHPDILSKIEEMKQVNRQTEIKKSVLTITDFGRQFALACCPTIVVHIKAMAR
Clutser12991	XT1_2_2|orf4251	endonuclease
	ATGATGAAGCTGGGATTTAATGAAGCGACCTGTATGCGCAACTCCACGCTGGCACAGGATGTCGTATTGGCGGAACGTTTTGGCTATGATTACATCGAAATCCGTCTGGATATGTTGCAGGAGTGGTTGCAGGAACATACGTTAGGTGAGCTGGCAGACATTTTTGCCGCCGGTCACCTTAAGCCCTGGGGCTACAATTCGCTGGAAGACATTACGTTTTGTGATGGCGAAAGCTGGGCGGAGAAACGGCGGCAGTTGGCTTTCGCCTGTCATGCTGGCTCGGTGGTGGGTGGTGATTGTCTGGTCGTGGTGCCCACCATTCGTCAGGGGGGGAATTTTCCGCCAGGGGAAACGGTGAAAGATTCAGTGAAGCGTCTACGCGAGATGGCGGCAGTGGCG…	MMKLGFNEATCMRNSTLAQDVVLAERFGYDYIEIRLDMLQEWLQEHTLGELADIFAAGHLKPWGYNSLEDITFCDGESWAEKRRQLAFACHAGSVVGGDCLVVVPTIRQGGNFPPGETVKDSVKRLREMAAVAEESQMRLAFEPIGSAGCCVRSLAMAMEIVDAVDRSNVGLVVDAFNLYLHDQWRDLTTLRQIPVEKIFVYHIDDADNLPPATLDHCHRLFPGNGGVPLHEITRELVQKGYEGICSLELFNPGYWQMAASEVFAIGAEKTRPFLTA
Clutser12992	XT1_2_2|orf1231	hypothetical protein
	ATGAAAAAGTTTTTATTTTTGATGGTCTGTATCGCACTTTCTTCCTCAGCCTTAGCCGCTGAGAAGTTTAAAGAGATTGATAGTAAATCTTTTGGTGATAAATGGCCGCTGACCTTTGAGCATGCAAAAGTATCATGTGTAAATAGTCACTACGTTTTTGTTTATGACACTGATACGGATGAACGCTATCCCCTAAGCGGCATGGCTAAGAACGCCGTCAAGTCTGGAAAAATGGAAGGGCGAGATTTAAAAGAAGTGCTAAAAAAAGACCCTACAGATCCATTAGAACGCGCTGATATTGGTCCGGTTTTCAGTGAAGCCATAGCGCTATGTGAATAA	MKKFLFLMVCIALSSSALAAEKFKEIDSKSFGDKWPLTFEHAKVSCVNSHYVFVYDTDTDERYPLSGMAKNAVKSGKMEGRDLKEVLKKDPTDPLERADIGPVFSEAIALCE
Clutser12993	XT1_2_2|orf3807	hypothetical protein
	ATGACCAAAAATCTCTCACAGCTTCATGGTGCCGCGCGGCGTATACGTACGCGTATTTTGACCGTAGCTCATCATGCACCAGGTGATGGTGTTCATGTTTCACCAGCCTTATCAATAGTCGATATTCTGAGCGCCCTATACGGTAGCGTAATGCACTACGATGCAAGAACTATCACTGATATGCATCGTGATGTATTTATTCTCAGCAAGGGACATGCCGCGTTGGGGCTTTATGCGACGCTCTCTGAGTTTGGTATTATCACTTCCGAACAACTTGAAACCTTCGAGCTAAATGGGTCAGTACTGCAGGTACATCCCACAAAATACGCCGAGTATGGCATTGATTTTTCAGGTGGTAGTCTGGCTCAAGGCCTATCTTTCGCTACGGGACTCGCTTTG…	MTKNLSQLHGAARRIRTRILTVAHHAPGDGVHVSPALSIVDILSALYGSVMHYDARTITDMHRDVFILSKGHAALGLYATLSEFGIITSEQLETFELNGSVLQVHPTKYAEYGIDFSGGSLAQGLSFATGLALGRHLKNEVWHTYVLVGDGECNEGAIWECAFMAAHYKVDNLTLIVDRNGLQSDGHTDDIMQMDLEALWRACHWETIVCDGHNLRALLDAFAAPSNGKPKVIIANTVKGKGVSFMENNKEFHRNRISAQQLNDALSELDGSSSC
Clutser12994	XT1_2_2|orf4602	muraminidase
	ATGAGCAATAACGGCATCAACATGCTGAAAGGCTTTGAAGGGTGCAGGCTGGCCGCTTATCAGGATTCTGTAGGCGTCTGGACGATCGGTTATGGATGGACTCAACCCGTCAACGGCGTGCCGGTTGGCAAGGGCATGACCATTACGCAGGAAACTGCCGATAGCCTGTTGCGTAGCGGTCTGGTGCAGTATGAAAAAGGCGTTACGGGGCTGGTTAAAGTCACTATCAATCAAAATCAGTTCGATGCGCTGGTTGATTTTGCCTACAACCTGGGCGTAAAGGCGCTGGAAGGTTCCACGCTGCTGAAAAAGATGAATGCTGGCGATTTCGCCGGGGCTGCGGCTGAGTTTCCGAAATGGAATAAAGCAGGCGGAAAGGTGTTGCCGGGGCTGGTTAAG…	MSNNGINMLKGFEGCRLAAYQDSVGVWTIGYGWTQPVNGVPVGKGMTITQETADSLLRSGLVQYEKGVTGLVKVTINQNQFDALVDFAYNLGVKALEGSTLLKKMNAGDFAGAAAEFPKWNKAGGKVLPGLVKRREAERTLFLA
Clutser12995	XT1_2_2|orf3813	hypothetical protein
	ATGCAAGAAAAGTGTATTATTTGTGGTTCTGATATGAGGTTTTATTTTAAAAAGGATGGTTTTTACAATCCGGAAATGTCTGAGCCAATAGTGAAAAAACTAACTCGTAATTTGTTGCCGATTACTTATTTGGAATGCTCTTGCTGTGGTTTTTCACTTTCAGAAACACATCGGAATCTTTCCCCCCAGGAATGGGAGGAACTAAATAATAACTATCATCACTATAATGAAAGTGCAGCGGGCAGAAACTTAGGGAATCAACCACCCTATTTAGAACAAGCTATGATGGTTGAGTTGCTTATAAGAAATAATATTGTAGATGGTAGTGATATTTTAGATTACGCGGCTGGGTATGGAACATTGCGTAATATTTTTCAGAAGTATTATGATAGAAACATA…	MQEKCIICGSDMRFYFKKDGFYNPEMSEPIVKKLTRNLLPITYLECSCCGFSLSETHRNLSPQEWEELNNNYHHYNESAAGRNLGNQPPYLEQAMMVELLIRNNIVDGSDILDYAAGYGTLRNIFQKYYDRNIKCYDKYVKNELLQYECNIYNKTWPIVINSAMFEHVLTRKDLDEVNNLVSEDGALLVHTVVVERVPHDPNWFYIDIPVHTAVHTNKSMSMLMEQWGYQSSIYSPHSKTWALLRKPYKEIKPLVDKINKELQVFWLYGKDGFMDYWKTR
Clutser12996	XT1_2_2|orf2194	-
	ATGGCTGAACGTATTGTTTTATTTATGTATTTATATGTAATGCAGAATCTAAAAAAAGCAAAGCTAGCGGAACTGAAAATAGTAAAAAATAAATTAGACCGGATGAAAGAAGTGTAG	MAERIVLFMYLYVMQNLKKAKLAELKIVKNKLDRMKEV
Clutser12997	XT1_2_2|orf4583	Late control protein ogr
	ATGGCAATGCGCTGTCCTCGCTGCCGTGCAATAGCAAAAACCAGAACCAGCGTTGAGCTGAGTTTGCTTGTACGGCGCAGCTATCACCAGTGTCAAAATATGTTGTGCGGGTACTGTTTCACCAGCATGACGGAAATAGACGGTTCACTAAATCAGACCCAGCCAGCGCCCGGCGCGATGGTGCCACAAGAAGCTTTTCCACGAAGTCACCACGGCGAAGATCAGTTATCGCTGGCACTCTAA	MAMRCPRCRAIAKTRTSVELSLLVRRSYHQCQNMLCGYCFTSMTEIDGSLNQTQPAPGAMVPQEAFPRSHHGEDQLSLAL
Clutser12998	XT1_2_2|orf2839	-
	ATGTTTTTTTATAATGATCATTATATAAAAGATAAAGACCTTATTTTTCATGCTAATAGCTATAAATTATTTTTATCGCTAATCCGCTGGAGTGTGGGGGGGAATATTTTTATAATGATTATTCAATAA	MFFYNDHYIKDKDLIFHANSYKLFLSLIRWSVGGNIFIMIIQ
Clutser12999	XT1_2_2|orf1246	hypothetical protein, partial
	TTGCGCAGCAACGGCCCGGAGGGTGGCGGGCAGGACGCCCGCCATAAACTGCCAGGCATCAAACAAGTGCAAAAGCCCGTCCTGCCGGATGGGCTTTTTTGCGTCTGTACGAAATGA	MRSNGPEGGGQDARHKLPGIKQVQKPVLPDGLFCVCTK
Clutser13000	XT1_2_2|orf2176	-
	TTGGTTAAACAACGCTATTTCCGCTCAGTGTACAACAGGCTGCTTAACCCGTCTTGCTTCATCCATCCTGGCGCAGAATCAGCAAAAAGCATGACAAAGCGTTCATTTTGCGGTGTTATTGCCTTTGGCTGA	MVKQRYFRSVYNRLLNPSCFIHPGAESAKSMTKRSFCGVIAFG
Clutser13001	XT1_2_2|orf2320	hypothetical protein
	ATGTATCATTTTTTCAATGAGATACGTAAGGTGCATCCTGATTATAACCAGAAAATCCATGTCATCCTGGATGTGGCAGGTTACCACCGCTCACAGTTAGTGAAAGACTGGGCAAAGGTGGTAAATATCAGGCTGCATTACCTTCCCCCTTCCAGCCCAAATCTGAATCCGATAGAGCGAATGTGGAAGTTAATGAACGAACATGCCCGGAATAATCGCTACTTCAGCAGTACGCTAGAGCTCAGGGACGCAATATCTGTCTTATTTAACCAGACGCTGCCGGATATAGCGGACTCACTGACATTCCGAATTAACGATCGCTTTCAGGTACTCAAACCCGCATCTTGA	MYHFFNEIRKVHPDYNQKIHVILDVAGYHRSQLVKDWAKVVNIRLHYLPPSSPNLNPIERMWKLMNEHARNNRYFSSTLELRDAISVLFNQTLPDIADSLTFRINDRFQVLKPAS
Clutser13002	XT1_2_2|orf4171	hypothetical protein
	ATGACCAATAGTAAATTTGGCCCACTGAATTCTGGTTATATGAAACGTATCAGAGATGTCACCTACCTGGCGACAAATGCCCATGCCAGAACATGCGTATTCACCTTCGTTCTCAGACTGCCTGAGTATCGCGATAACGATGATAGCATTACCAGTACGCCTGACCTGAAGGCAGGGTTAATGGAACGTTTCACTGATGCACTGAGAGCCCGTATAACAGCCCATCAGAAACGACGTAAGCGGGAAGGCCTCCAGGTATGTCCAACGAACCTGAGATATGTCTGGGTACGTGAAACTGGAGAGCGCGACAAATCGCATTACCACGCTGCAATATTTGTTAACAAAGATACCTTCAACGGCTTAGGGAATTATTCAAAGGAAGGCCATAACCTGGGGAGT…	MTNSKFGPLNSGYMKRIRDVTYLATNAHARTCVFTFVLRLPEYRDNDDSITSTPDLKAGLMERFTDALRARITAHQKRRKREGLQVCPTNLRYVWVRETGERDKSHYHAAIFVNKDTFNGLGNYSKEGHNLGSYICEAWLSALGLLEFPEYRTLVSLNNTPHYLERLRVDRYSQQLLELWRHLEYFAKERTKSYSKEERSFGGSVR
Clutser13003	XT1_2_2|orf2520	-
	ATGAATAACAATGCTCGTTCTCTCGAAATTGCCCGTCAGGTTCTTATCCGGCGCGCCCGCGCTGCTGGTGGAGAGCCAGCTGTCCAGGCGATGCTTGATCGCCTGACCGCAAATTACTCGCTGATCCAGAACAACGGCAGCGACAAAAAACATTAA	MNNNARSLEIARQVLIRRARAAGGEPAVQAMLDRLTANYSLIQNNGSDKKH
Clutser13004	XT1_2_2|orf4115	hypothetical protein
	TTGTGGCGTAAGTTCTGTGAACGGCTCATGGCGTCTCCTTTTTCGCTATTAAAACCCGATTTAAAACATTTTTATGCGCTGAGATTCACAGATTACGTTTCCGCTTTCTCCGGTTTTTTTATTTTCGTCGATATCTGA	MWRKFCERLMASPFSLLKPDLKHFYALRFTDYVSAFSGFFIFVDI
Clutser13005	XT1_2_2|orf1222	-
	ATGCAGCAAAGCCGCGAACATGCGGTCGCGGCGATGCTGTTGGTCATAGGTGAGATATGGGCTGGCTATTGCCTGTTTTGGAAAATTCCATACAAAGGCATAATCAATCTCACCCGTAGCTTTTGCTGA	MQQSREHAVAAMLLVIGEIWAGYCLFWKIPYKGIINLTRSFC
Clutser13006	XT1_2_2|orf1798	CDP-6-deoxy-delta-3,4-glucoseen reductase
	ATGGACTTTCTTCCGGGCCAATTTATTAACCTGCAGCATAAGGGCGTAACGCGTAGCTATTCTATTGCGAATAGCAATGAAGCTGATGGGATTGAGTTGCACATCAGAAATGTTGCCAATGGTCAAATGAGCTCATTGATTTTCAGTGAACTACAAGTTAACACTCTGATGCGTATCGAAGGCCCATGTGGAACTTTTTTTATCAGAGAAAGTGACCGTCCTATTATTTTTATCGCGGGGGGGACTGGATTTGCCCCGGTTAAAGCCATGGTTGAGCACTTGGTGAAAAAAACATCATCTCGCGAGATCTATATCTATTGGGGTATGACTTTAGCCAAAGATTTTTATTCTGCACTACCGCAAGAACTAGATGAAAAATTTGAACAAATTCATTTTGTT…	MDFLPGQFINLQHKGVTRSYSIANSNEADGIELHIRNVANGQMSSLIFSELQVNTLMRIEGPCGTFFIRESDRPIIFIAGGTGFAPVKAMVEHLVKKTSSREIYIYWGMTLAKDFYSALPQELDEKFEQIHFVPVVSGDDPTWGGRKGFVHHAVIEDFDSLEPFDIYACGSPIMIEACKKDFISKKMSVDNFYCDAFTASK
Clutser13007	XT1_2_2|orf2237	-
	TTGCTTATCGGGGAGAAGGTTTTCTGTATTGAGGGCGGTCAGGCGGTGACCCGCTGGTCGTTACGGCCAGAGCATAGCGTGCGAGAGTTGCCTTTGCAGGAGCGTTTGTACACCGAAGGATCGTCATGA	MLIGEKVFCIEGGQAVTRWSLRPEHSVRELPLQERLYTEGSS
Clutser13008	XT1_2_2|orf3740	fimbrial assembly chaperone StbE
	ATGCGCAGTTACAGGCAGTGGTTAGTTTTCAGTAAGGCGGTATTAGCGCTGCTGTTGCTGGCAGGCGTCATTTCTGCGCCGTTTGCTGCGGTTAACGTTGACCGAACCCGGCTCGTATTCGCCTCTAACGATATTGCCCAGTCGCTGACGCTCGCAAACGACAGCGTAACGCCAATGCTGTTACAAATCTGGACCGACGCCGGAGAAATAGCTTCTTCCCCCGATAGCACCCGTACGCCGCTGGTAGTATTGCCGCCCGTCTTTAAGATGCAGCCGGATGAGTTGAGAACACTTCGCGTGATGCTGAGCTCACGGCGCAGTCTGCCAGAGGATCGGGAGAGCCTGTTCTGGCTCAACATTTACCAGATACCGCCTGAACTGAGCGCGACGAAAAGCGCC…	MRSYRQWLVFSKAVLALLLLAGVISAPFAAVNVDRTRLVFASNDIAQSLTLANDSVTPMLLQIWTDAGEIASSPDSTRTPLVVLPPVFKMQPDELRTLRVMLSSRRSLPEDRESLFWLNIYQIPPELSATKSASRKLVLPLRLRLKVFIRPTGLKAPTANDEQKLRFSITSQGITITNPTPWYMSLTVTTTKGIRIDNIMLAPYERRDVVLSQAPGVGATLNYAVMNDSGNWRTYTATIMHNEI
Clutser13009	XT1_2_2|orf4030	-
	TTGATTACATGGGGCAATATTTTATTGCCCTTTAATTTTTTGGCTTTTGGTTTTATTTTTTATCTAAGCTGGTTTTTATATATGTTTTTATGCTTCATTTTGTTATATGAATGTAAATTTTGA	MITWGNILLPFNFLAFGFIFYLSWFLYMFLCFILLYECKF
Clutser13010	XT1_2_2|orf2708	-
	GTGCTGAATAGGGTATTTTGCAAAAAAATTAACGCTTCTCCTGGCGGGAAAGAAAAAACCGCCGATCCTGCCCACATCGTTAAACGTGTTGTGGACAAGAGCGGCGGTCTTGAGTTTGTTGCACACTGTGCGGCGCTGAACGCCGACACAGCATGA	MLNRVFCKKINASPGGKEKTADPAHIVKRVVDKSGGLEFVAHCAALNADTA
Clutser13011	XT1_2_2|orf0581	-
	ATGTCAACCTTGTTACCACTATGCAAATCAATGAATGCTGACCAGCGGGTGGTAATCAAGATAAATGTACCGGCCGCGCCGTTATTTAACGAAATTATCACTAAACTCTTCCTGTCATCCAGAAAAGATGATTAA	MSTLLPLCKSMNADQRVVIKINVPAAPLFNEIITKLFLSSRKDD
Clutser13012	XT1_2_2|orf0423	hypothetical protein CFNIH1_04295
	GTGGGAGCCAAAACGCTTGTCGCCTGGCAACAGGATAAATATATTATCGTTATCATTAACAAGAAACAGATTAACTTGTTAGTTATTCTTAATCATAATTTTATGAAAACTATCCGCCACGTATTCAAAAGCACGCTATTTTATCATGGCGCCTATCTCATAGTGATATTTGCAAGCGTTATATGTATTTTTGCTTGTATACATAAAGGATATGAACAGTGGTTTGAAAACAAAACATTGCGGACAGCATCAAGTCAAATTCATCAGGAGAATATCTCAAACAGAAAACAACAATGGCATTTATCATCCGTGCCCTTAGATACAGATATGAATGTTTCCCCCCATCAACAATCGCATGCGCAAGAGGCATTGCTGTCCGGGGTCGTTGTCAGCGGAATT…	MGAKTLVAWQQDKYIIVIINKKQINLLVILNHNFMKTIRHVFKSTLFYHGAYLIVIFASVICIFACIHKGYEQWFENKTLRTASSQIHQENISNRKQQWHLSSVPLDTDMNVSPHQQSHAQEALLSGVVVSGIIHSSNKSISRAILQENGEQNVYAINDYLKSSSKIRVTGITKNQIMFSSGEQTLQLTLLAELAQPSGPQGAVASRQEQQAVTLADFIDASPVVDKNTLRGLRLLPRKQVQFFKHSSLEPGDIAIQLNNIKLTQQANLGKAQNALKHLKMAQFTVLRNASPRLINVSVQQFQDGKED
Clutser13013	XT1_2_2|orf4259	-
	ATGACTTTCTTTATCTTTATGAAATTACTATGTTTTATTGGTATGTTGACAGTGCCTCTGTTCAACTTGTCAGGGGCTGTACTTTTTGCTCTTTCCTGGAATATCTCCATTTCGTGA	MTFFIFMKLLCFIGMLTVPLFNLSGAVLFALSWNISIS
Clutser13014	XT1_2_2|orf1925	hypothetical protein
	TTGCAAACAATTGTTAAGCGGGTTATCGGCAATCTGCGCGCAAAGTTTAATGATAGTTTTGTCAAAATAATGCGCGGAATAGTGGTGCATAAAGAGGGTATTTCACGGGCTAAGAAAAAAGAGAGCGGAAAGTAA	MQTIVKRVIGNLRAKFNDSFVKIMRGIVVHKEGISRAKKKESGK
Clutser13015	XT1_2_2|orf1217	hypothetical protein
	GTGATCGAAGAATTTACAAGTGGTGCAGCCGTAACTTATCTTGAAGATAATATTGTAATTTTAGTTAAAGCCAAGGTAAAAAAAGAGGTAATAACAAAGTGGTTAAGTGAAGTGGATGCTAATGATTGCATTTTTTCAGTGGTGCGCCGCTTTTATTTGATTGTGAAGTTGATAGATAATTGCGGGGTTGAACGGGAAGATTATTATGAAACATTAGTTAACTTAACTGACATAAAAATAATATCTTTAGTTGCAATGGCTTGTACATACTACGAGTGGGATATCGTAAAGTATATCCATGACAGTAAAATACTTGAACGAGATGGAGTTAAAGAGTTTGTTTCGCAAATATCCACTCACGATTGA	MIEEFTSGAAVTYLEDNIVILVKAKVKKEVITKWLSEVDANDCIFSVVRRFYLIVKLIDNCGVEREDYYETLVNLTDIKIISLVAMACTYYEWDIVKYIHDSKILERDGVKEFVSQISTHD
Clutser13016	XT1_2_2|orf2405	-
	ATGAAATTAATACTGACATTATTGTTGTTTTTGTTTGTTCCTGATTTATATGCGGGAATGTGTGACTGGTCAGGCTATGAGTCCGGTAATCCTGGGAGTTGCGTTGATTATCCAGATAGTGAATTTAAAGGCGCTGTAGAGAATGCCGGAATGAATCTTTATTACGCTAATGTAAATGGTTATTTGTATTATACAAAATCAGTTAAAAGTGCTGTCGCAGACAGACATCGTAATGGATATACTGATGGTTTTATTGTGCGTGGCTATTGGTTATATAAAGGGCGTTATGATGGTAGCGCTTATTATAAGAACGCCAGAAACTTTAATGATCGTCCTTCAAAGTCACTTAGTGGTCATATTGAATTTTGGGACGTGAATTATGCAGGTACATTTATAGAT…	MKLILTLLLFLFVPDLYAGMCDWSGYESGNPGSCVDYPDSEFKGAVENAGMNLYYANVNGYLYYTKSVKSAVADRHRNGYTDGFIVRGYWLYKGRYDGSAYYKNARNFNDRPSKSLSGHIEFWDVNYAGTFIDNTVKKWQFNDLDCLEYNTNNSQLNTIFVDYWRHGSSRITRYGGCAYILKLKNEQDERGFINGNWEPLMTWNSYKDYYLKDNDTYPDAVYPDDTPSGSDDSEDAVIPDDEPEEPIDASFDYELMAKKARSAFDNTFAELTEINGKISDMVNYEITPISFDYQNMATLNKNSLTQNYDLNLSVDGFNADTNSATSLFIKSDSEFINETESVINKINQKDYFNGFELVKPALPEYKTCKPITFFEDYYKVTIDCDKLDLIRAIFAFILY…
Clutser13017	XT1_2_2|orf2506	hypothetical protein
	ATGGAAAACACAATTTGCGAAAACGAGGAATGCTGGAAAGAGTTTATCTATTGGGAGCATAGCGGCGGCTATCCAGGCGGGAAAGATAAAGAGCCGATCATTTGCCCTTATTGCGGAACCATTAATGGTTACATTATGACCAGTGGTTTAATCTCCAGTAAGAAGTTAGAAGACAAATAA	MENTICENEECWKEFIYWEHSGGYPGGKDKEPIICPYCGTINGYIMTSGLISSKKLEDK
Clutser13018	XT1_2_2|orf3088	hypothetical protein
	ATGTACAAGCGGACCTGTCGTTTTTCTTCGCCTCAGCGCCTGTCTGAACGCTTTAACCAAGTTTTCTGTCTGCAGGTTTTCCCCGATATGGTAACCCATGATTTTTCTGGAGCTGGCATCGGTGACCAGACTCAGATAGGCCGTGCCGCTGCGTAG	MYKRTCRFSSPQRLSERFNQVFCLQVFPDMVTHDFSGAGIGDQTQIGRAAA
Clutser13019	XT1_2_2|orf0147	hypothetical protein
	ATGCCGGCAGCCGTACGCATCCTGGCTGATGCTTTGAACATAACCGCAGTTTGCGGTTTTCGCCATACCACAAAAAAAATATTTTTTCTGGTTTTAAGTTGCTTTATCTGGCAAGAAAAATATGAGCTCCAGAACCCGTCGCAGATCACATTTGGTTAA	MPAAVRILADALNITAVCGFRHTTKKIFFLVLSCFIWQEKYELQNPSQITFG
Clutser13020	XT1_2_2|orf3729	hypothetical protein
	ATGAATAATATCCAACAGAAACAGCTGGAAACGTTTTGGGCAGAAGTATTACATCGTTCAAAAATGCAATTAAGCGATATGAATGTTGGCAAATTCAATCAGTGGAGAAAAATTATTGGTGACAGAAAAATAAATCGATTATTAAAGCTAATGGAAGTATTACTCTCTCCAGATAATAATAAATTTGAAATTAAATTGATTATTGATTTAATTAATAATCAATTTAATGGACAACTTCTTTTTAGTTGCTTTAGAACAAGTGGCAGGATAATAGTAAAAGAAGGTATGAAGGGTGACATCTATTGCATGCCAGTTTTGTACGTTATTATTCGCCATTTAATTGATAGCATAAGTACAGACACAACAGAACATAGCGAACAAAACCTGGATATTGACTTA…	MNNIQQKQLETFWAEVLHRSKMQLSDMNVGKFNQWRKIIGDRKINRLLKLMEVLLSPDNNKFEIKLIIDLINNQFNGQLLFSCFRTSGRIIVKEGMKGDIYCMPVLYVIIRHLIDSISTDTTEHSEQNLDIDLKQMFTSNPINITLPKNQSI
Clutser13021	XT1_2_2|orf2227	hypothetical protein
	ATGCCGAATGACAACAATCACAGAATGCTGACAGAAAAATCAAAAGACACACCGCACAATGTGTTACCTGAAGAACAATGCGATCTGCTGGTGTGTACGATGATAATGCAGTCGCAATATTTTCTTAAGAACTGGCGTATAGTGTTGTAG	MPNDNNHRMLTEKSKDTPHNVLPEEQCDLLVCTMIMQSQYFLKNWRIVL
Clutser13022	XT1_2_2|orf0224	-
	TTGGATGATAAAACTGGTTTTTGGTTAAATAAAAGTTACGGGTTGGATTTATTCACTAAATCAGTAAGAACAGGCGGCATTATAATTGCCGGATGGCGCTGCGCTTATCCGGCCTACAAACTCACCCGTAGGCTGGATAAGACGCGTGCGTCGCCATCCGGCAATTGA	MDDKTGFWLNKSYGLDLFTKSVRTGGIIIAGWRCAYPAYKLTRRLDKTRASPSGN
Clutser13023	XT1_2_2|orf2517	hypothetical protein AF42_01699
	ATGTTTAATCTGAAGAACCTGCGGTTATACCGCTTAAGCCGTGACGTTAAATTTGATACTGACTCACAGCAGGAAAAGATAAGTGCTATGCCATTCACACCTGGTGGTGCAGGGGGAATCTGCTGA	MFNLKNLRLYRLSRDVKFDTDSQQEKISAMPFTPGGAGGIC
Clutser13024	XT1_2_2|orf2286	-
	ATGGCTCAGTGTGGACATTATTATTTTCTCTATATATTGCCGGGGCAAAACAAGGGCAAAGCCACCTGCCAAACAGGTAGCTTTGTTAAGTTTTCCGGCCAGGAATTTATCTTAAGGAGGTTTTGA	MAQCGHYYFLYILPGQNKGKATCQTGSFVKFSGQEFILRRF
Clutser13025	XT1_2_2|orf4611	hypothetical protein
	GTGATTGTTCTTTCTGACAATGATGTCATTTTGAAACTGGCCCAGTGCAATCTGTTATCACAACTGCCAGTGGTTTTTAATCAACCCCCCGAACAGATCTTCATTAACCCTGCTGCTCGTTTTCAGCTTCTGCCGAAAAATCCTGATAAAGCAATCAGGAAGTGTGGTAGCCAGGTTGTTTACGAGCAGGTGGGAGCCTTCATTGAATCTGTACAGGATATCCCGGAAGTTCAGGATTCCCAGCTTATTGAGCTTTTGGGGAGTGTGCCCGGAATTGATGTAGGCGAACAGCTGTTGCTTGCTTCGTGCATAGAGAACCCTGAAGCCATTTTCATGACTGGTGATCGCCGCTGTTTGACTGCAATTGTTGCAAACCAACCGGCCCTTTCCGTGATTCAT…	MIVLSDNDVILKLAQCNLLSQLPVVFNQPPEQIFINPAARFQLLPKNPDKAIRKCGSQVVYEQVGAFIESVQDIPEVQDSQLIELLGSVPGIDVGEQLLLASCIENPEAIFMTGDRRCLTAIVANQPALSVIHQRLLDAVVTFESSLLLCVHGTDQAQVYENLVSNPKPDGMLKLALSNAGAAMCECIFSHTREFYDYLAFKDRLPDREWGR
Clutser13026	XT1_2_2|orf1340	hypothetical protein CFNIH1_23890
	ATGGAACAACCGGTCAAATGTGACCCACATATCCTGTCGTTACTGAAAAAAACCTCCCTCAATCACATTGACTATCTGGTCGACGTTTTGACAGACAACGGCAAGGGCCGGGTAGCATTATCATCGTCCGTTAAGGACTTACTACTCGAAGAGAAGGCAGAACGGGACTACAGCGAGCATGGACTGCGGCATCTGCTACATGAATTGCAGGAATATGGCGGACACTCGCTCGTTAATATTTTCCGCAGTGAGCCGTTGCCTTATTCTGAGTTATTAACCGATGTTCATAAAAAGCTCAATGGCAAAGACAGCAAGAAAAAAAATAACGCCACAAAAGAGCGGGAAATCGTCCTAAGTTTGTTTGGTGATGACTGGCAGTCATTAGCCGATCATGAACGT…	MEQPVKCDPHILSLLKKTSLNHIDYLVDVLTDNGKGRVALSSSVKDLLLEEKAERDYSEHGLRHLLHELQEYGGHSLVNIFRSEPLPYSELLTDVHKKLNGKDSKKKNNATKEREIVLSLFGDDWQSLADHERWERCTETKVVSGFFKMQDNLRINDKGVVIGLSTAASVAAFAALRLHPVTAIVSTIGLANQTLGEAYRVTIPFIAHIAMLNMLYSPKVAQ
Clutser13027	XT1_2_2|orf1892	multidrug transporter emrE
	TTGGGCTGGTTGGTAAGTGGGCAGAAGCTTGATTTTCCGGCGATCGCAGGCATGTTCCTTATTTGTGCAGGGGTTCTGGTTATTAATATTTTTTCCAAATCTTCCCCGCATTAA	MGWLVSGQKLDFPAIAGMFLICAGVLVINIFSKSSPH
Clutser13028	XT1_2_2|orf2404	attachment protein
	ATGTCCGCCTTTTGGCGTGATTCTACCGATGTTTACACTAATTATGATGGGTGCGTCTATATTGCTTCTGGTTTAATTGGTATGGAGGTAGCAGGCGGTTATTTTAGTGACTGGACTGCTGTGGGGGCTGCTGTTGACGGTGGAGACACTGACGGCGGTAATACTGACGGCGGTAATACTGACGGGGGTGACACTGATGGCGGTAATACTGACGGGGGTAACACTGACGGGGGTAATAATGTTGAATTTGATTATGATAAAATGGCTGATACGCTTGAGAATGAATTCTCTGATTTTTATGCTCAGGTAAAGAGCATTAATGATAATCTTGATAAAATCAAACCACCTTCATATGATTTTAGTTTCTCATATGAATCAATGGCGGAATTAAATAAAAGT…	MSAFWRDSTDVYTNYDGCVYIASGLIGMEVAGGYFSDWTAVGAAVDGGDTDGGNTDGGNTDGGDTDGGNTDGGNTDGGNNVEFDYDKMADTLENEFSDFYAQVKSINDNLDKIKPPSYDFSFSYESMAELNKSKLTENYESADNKIASEIEGKGDDFNSEADLFTKNIDELLNNKKLTEGGDFIDNYTELNSLNSNIGSGADSPLIEGFKKYFPVLPQPKKCTDISFARGTNHQFSIDCKYIDYFKTVFAFLLYCYTFLSIYDSFSMIMRRD
Clutser13029	XT1_2_2|orf2077	hypothetical protein
	ATGGTGTTAAAAAACGTGCTGCGGCAGAAATTTTTTCTTTGCGATTTCACGTTAGCGAAGCGTAGAAAAAAGGCATATCCGCAAAATTTTATGCTGGATAAAAATAACGCACAGCATGAGATTCCAAAGCCGGGAGTTCCCAGCAATCACCGCTATATGTGA	MVLKNVLRQKFFLCDFTLAKRRKKAYPQNFMLDKNNAQHEIPKPGVPSNHRYM
Clutser13030	XT1_2_2|orf3309	hypothetical protein
	ATGGGCAGCAGAGAGAGTAGCTGCGCAGAGAGCCGCGGTGAGCGCCATACGCTGCACGAAACGAGCGGAAAAAGTGGTCTTCATGGTCTGAACTACGACGTCCGTGATGAAATTAAAAAAAGTGCCCTACTATAG	MGSRESSCAESRGERHTLHETSGKSGLHGLNYDVRDEIKKSALL
Clutser13031	XT1_2_2|orf1752	hypothetical protein
	ATGATGCCAGTGCCGCCGGTACATTCAACGCAAAACATTAAGCTGATGGCCGTCGTGAATCGCCTGCAACAAATTATGATTAACGAGAATCTGACCCCTGACGAACTGGTCGGGTGTGCCGGTGTCGTCCGGATAATCACCGCAAATACAGCGATATCAGCAATCCGAAAATTAAGGCGTTTCGGCCATCAAATATGA	MMPVPPVHSTQNIKLMAVVNRLQQIMINENLTPDELVGCAGVVRIITANTAISAIRKLRRFGHQI
Clutser13032	XT1_2_2|orf1505	hypothetical protein
	GTGTTTTCACCGTCTCCGGCCAGTGCCCGAAGAGGCATAAAACCGTATGGCGTTGAAGATTTTTTCAGCGCCATTTTTATTTACGCGTGGAAAGGAAATCCCTACGCAAACGTTTTCTTTTTCTGTTAG	MFSPSPASARRGIKPYGVEDFFSAIFIYAWKGNPYANVFFFC
Clutser13033	XT1_2_2|orf4400	MULTISPECIES: spermidine/putrescine ABC transporter substrate-binding protein hypothetical protein CKO_03800
	ATGAAAAAAGTCGTCACGGTTTGCCCATATTGCGCATCAGGTTGCAAAATCAACCTGGTGGTCGATAACGGCAAAATCGTCCGGGCTGAGGCGGCGCAGGGGAAAACCAACCAGGGTACCCTGTGTCTGAAGGGCTACTATGGCTGGGATTTTATTAATGATACCCAGATCCTGACCCCTCGCCTGAAAACCCCAATGATCCGTCGCCAGCGTGGCGGCAAACTGGAATCTGTTTCCTGGGATGAAGCGCTGAATTACGTCGCCGATCGCCTGAGCGCCATCAAAGCGAAGTACGGCCCGGACGCTATTCAGACGACCGGTTCATCTCGCGGTACAGGTAACGAAACCAACTATGTAATGCAAAAATTCGCGCGCGCCGTTATTGGTACCAATAACGTC…	MKKVVTVCPYCASGCKINLVVDNGKIVRAEAAQGKTNQGTLCLKGYYGWDFINDTQILTPRLKTPMIRRQRGGKLESVSWDEALNYVADRLSAIKAKYGPDAIQTTGSSRGTGNETNYVMQKFARAVIGTNNVDCCARV
Clutser13034	XT1_2_2|orf4260	MFS transporter
	ATGTCCACATCAGATAGTTGTTATAATACGGGTTACATATTACGCATCTGCGCGATCGCCGCACTGGGCGGAATATTATTTGGCTACGATACTGCTGTTATTTCAGGTGCGATTGGTTCACTTACCAGCTACTTTCATCTATCTCCTGCTGAGACCGGCTGGGCAGTTTCCTGCGTTGTGGTGGGGTGCGTTATTGGCTCGTTTAGCGCCGGATATTTATCCAAACGTTTTGGACGCAAGAAATCATTGATGATTTCAGCACTGTTATTCACGATTTCCGCAGTGGGTACCTCCCTCTCCTACACGTTCACCCATTTTGTGATTTATCGAATTATCGGTGGCCTGGCAGTCGGTCTGGCGGCAACAGTATCACCGATGTATATGTCTGAAGTCTCACCT…	MSTSDSCYNTGYILRICAIAALGGILFGYDTAVISGAIGSLTSYFHLSPAETGWAVSCVVVGCVIGSFSAGYLSKRFGRKKSLMISALLFTISAVGTSLSYTFTHFVIYRIIGGLAVGLAATVSPMYMSEVSPKNMRGRALSMQQFAIVFGQILIFYVNYKIASIAADTWLIELGWRYMFAAGIIPCILFCILVFLIPESPRWMMMIGREEETLKILTKISNEEHARHLLADIKTSLQNDQLNAHQKLNYRDGNVRFILILGCMIAILQQVTGVNVMMYYAPIVLKDVTGSAQEALFQTIWIGVIQLIGSIIGAMIMDKMGRLSLMRKGTIGSIIGLLLTSWALYSQATGYFALFGMLFFMIFYALSWGVGAWVLISEIFPNRMRSQGMSISVGFMWMA…
Clutser13035	XT1_2_2|orf4565	propionate catabolism operon regulatory protein PrpR
	ATGTTAAAATTACCTAATATTTACATCGTTTCTCCTTTACAAGCGCTCTCTCTCGAAGCTGAACGCCTGTCTATCCGATATAAGCACATCGCAAATCTAACGATATTAAATGCTACCCTCGACGATGTTGATTCCGTGATCCCGATATTGCGCACGAATTCCCCTGATCTTGTGATTAGTCGCGGTGGCATGGCATGGATGCTTAAACAAAAAATACCGCAGCCTGTCATTGAAATAAAAACATCCGCCTATGATATTATCGATGCCCTCAGGCCATATCTTGGGCTCAATAAAAATATTGGGGTTATTGGGTTTCGCAGCGTTATCGACGGCTGTATGAAAATAGCCAGGATGCTTAATCTGCAACTCACTGAGTTTATCATTGACGAAATGGCCAAC…	MLKLPNIYIVSPLQALSLEAERLSIRYKHIANLTILNATLDDVDSVIPILRTNSPDLVISRGGMAWMLKQKIPQPVIEIKTSAYDIIDALRPYLGLNKNIGVIGFRSVIDGCMKIARMLNLQLTEFIIDEMANPCIENVRNDFVNYTQNNQIDLIIGDAICPLYFGTHSMEHFIPFHSGVESIELALHEAIQLYQALANERIEQNQLNLLLDHTNKFILLIDNCGKVIHCNHKAVELLQLSKHDLISKKIPSLTLNWEDLQNNIPIENELINTPYGEFVVNQFPIVENENLNRVVITLQTSSNLQKAEQKIRIKEAKKLGFHARYHFEDFITCNREMQDRLRLARIYAETEATILLLGENGTGKEVLAQSIHNASSHRNGPFVAVNCGAIPASIMESEL…
Clutser13036	XT1_2_2|orf3674	hypothetical protein
	ATGATAAATGTGAATAGTACCACAAAGGATATTGAAGGTTTAGAAAGTTACCTGGCTAATGGCTATGTAGAGGCTAACTCTTTTAACGACCCAGAGGATGATGCGTTAGAGTGTCTCAGTAATTTATTAGTTAAAGATTCGGGGTGCTGTCTGTCATTTTGTAAAAAAATAATTAATTCAAATAACATTGATGGTGTTTTTATTAAAGGTTCGGCGCTGAATTTCTTATTATTGTCAGAACAGTGGTCTTACGCATTTGAGTATTTGACAGGCAATGCGGATAATATAACTCTTGCAGAGCTTGAAAAGGCGCTTTTCTATTTTTACTGTGCAAAAAATGAGGCAGATCCTTATCCTGTACCAGAGGGTTTATTCAAAAAACTAATGAAAAGATATGAA…	MINVNSTTKDIEGLESYLANGYVEANSFNDPEDDALECLSNLLVKDSGCCLSFCKKIINSNNIDGVFIKGSALNFLLLSEQWSYAFEYLTGNADNITLAELEKALFYFYCAKNEADPYPVPEGLFKKLMKRYEELKNDPDAKFYHLHETYNDFSKAYPLNN
Clutser13037	XT1_2_2|orf1440	hypothetical protein
	TTGAGAATGATTATCAAATTCATTTTAATGGGTGAAGTTGATTTCTCTGATAGCGATTGTCTATGGATCGATAAAGATTCTGGAAATACCGGTGAGATGTTTAATTATTGTTATTAG	MRMIIKFILMGEVDFSDSDCLWIDKDSGNTGEMFNYCY
Clutser13038	XT1_2_2|orf1593	outer membrane protein C
	ATGAAAGTTAAAGTACTGTCCCTCCTGGTACCGGCTCTGCTGGTAGCAGGCGCAGCAAATGCGGCTGAAATTTACAACAAAGACGGCAACAAATTAGACCTGTACGGTAAAGTCGATGGTCTGCACTATTTCTCTGATGACTCTTCTAAAGATGGTGATCAGACCTATATGCGTATCGGCTTCAAAGGCGAAACCCGGTTAACGACCAACTGA	MKVKVLSLLVPALLVAGAANAAEIYNKDGNKLDLYGKVDGLHYFSDDSSKDGDQTYMRIGFKGETRLTTN
Clutser13039	XT1_2_2|orf4588	phage tail protein
	ATGAGCAAGACCAAAGAAAACACCGTTATTCTTACCGCCCCTATTACGCGCGGTAAGACCAAAATCACCGAAGTGGCGATCACTTCCGTGCTTAAACAGGCTGGATCACTGCGCGGCTTAAAAGCCTATGACGTGCTGACGTCCAACTATGACGCGCTGGTTATTCTGCTGCCCCGCGTTACCGCTCCGGCATTAACCGCCGATGAGATTGCCCGAATGGATACCTGGGATTTTTGCCAGCTAGCCAACGCGGTGGTTGATTTTTTGCAACCCTCTTCGGATCTGACCGCGACGGATACGGGCAACGAATCATCCGATGCCCCTGCGAACGCATAG	MSKTKENTVILTAPITRGKTKITEVAITSVLKQAGSLRGLKAYDVLTSNYDALVILLPRVTAPALTADEIARMDTWDFCQLANAVVDFLQPSSDLTATDTGNESSDAPANA
Clutser13040	XT1_2_2|orf1218	hypothetical protein
	ATGAAAGTTAGCTATGACGTTGTCATCAAAAGTGGTGATCAAGAAGTTGATATGGAGTATGGCCTTGATACCCTCTCTGGAACGGCTGAGGTGACATGCATACTAGCAGAGGCAATACTCAGAAAAAAAATTATTAAGCGCCGCACTCATGTTAACCCTGCGCGAGCGGTTCTCAAACAAAGCTTTAAAAGTTCTTATGGTCAAAACTTCGACTTGATTGTTAATGAGCCGGAATTAGCTGCCGAATTAAAAAAAATGACCCGTTCTGTGTTCTCGGAAGTCATGGGGTATTTTATTTCTGAATCTCTATATCTGGAAACTAAGGAGCTATCTCCAAAAGCTGCAGGAATTATTGAGGAGCTTGAGGAAATTGAAGATGAACTTATTGATCGTATCAGA…	MKVSYDVVIKSGDQEVDMEYGLDTLSGTAEVTCILAEAILRKKIIKRRTHVNPARAVLKQSFKSSYGQNFDLIVNEPELAAELKKMTRSVFSEVMGYFISESLYLETKELSPKAAGIIEELEEIEDELIDRIRQPLVRMHRINLQKNFDVELNYKKPAGEQRIAKLDTMTATNLTQSKIKPGQVNINAVITRFNARTGNGRLVIEGEDDTVAFGFYMPLKSIPAAQKRLVSLNLHNNNGRQDNYTYLKLTVSKVVVKSGDVVKYLIRMVETV
Clutser13041	XT1_2_2|orf4090	deoxyribonuclease YjjV
	TTGTTTGCTGCTTTGGGTCTGCATCCCATTGTTATTGAACAACACGGTGATGACAGTCTGGACCAACTGCAGCAGGCGCTGGATACGCGCCCGCAAAAGCTGGTAGCCGTAGGCGAGATTGGACTGGACCTTTATCGGGACGATCCCGCAATTTGA	MFAALGLHPIVIEQHGDDSLDQLQQALDTRPQKLVAVGEIGLDLYRDDPAI
Clutser13042	XT1_2_2|orf1005	-
	TTGTCCTACAAATTTACGTTGTTATATCACGATGCTTTTGTATCTGTGATGGCGATACTTCATTTTGTGATCTCGATCATGCCAACAAAAACAAAATCATTAAATATCAATGATATAAAACAAACGAAATAA	MSYKFTLLYHDAFVSVMAILHFVISIMPTKTKSLNINDIKQTK
Clutser13043	XT1_2_2|orf4612	hypothetical protein
	ATGACGAACCATAATCAGATGAGTCAGATATATTCTAAATTCGGCCGGGCCGGGTTTAATCTCTCTTACATCCGCAGGTTGTTGCCTGACTGGTGGGATGAGAAGCTTGCTGACACCCCATCAGGGCGCCAGTATGCGTGCCTGCACCTTGCGCGTATGTTTAGCATTCTCCCGGATAGCCTGAAAGATGGTAGCGAAGGGGTATGCTTTAACTTTGGTGGAAACCATAAATATAAACATCGCCAAAATGTAGCCGAGAACGATTTAGATATCGCTACTGCTGTTGCCTATACTGCGGCCGGTATTGTTGCGTCTAATTTCAAAGTCCCTTACGATGCCAGTGCAGTGCTGGATCCTTTGGCGATACGAACCCAGATTCTTACTAAGGAATCATGGGTG…	MTNHNQMSQIYSKFGRAGFNLSYIRRLLPDWWDEKLADTPSGRQYACLHLARMFSILPDSLKDGSEGVCFNFGGNHKYKHRQNVAENDLDIATAVAYTAAGIVASNFKVPYDASAVLDPLAIRTQILTKESWVSLDSLVTYCHSIGIPVVYLKCFPQAAKKMAGLALMSHGRPVIVLTQPQKYGYMLFDLAHELGHIARGHLNAENGQCHIDAKIENASTDNVEKEANEFAFQVISGQKSLRIVPTAGRLNGPGLARAAQKFGSDNHIDPTHIALNYGFAQNCWGVAVNAVKSLCAGEDSDQDFVRAMMKSGMDLENIHEDDLKVLENLIGE
Clutser13044	XT1_2_2|orf2403	small hydrophobic protein
	ATGCCTGTATTGTTGGGTATTCCGGCGCTTATTTCATTTATAGGTACTGTATTAACGTCGTTATTAACCAGTTTGTTTAGCGTAATGGCGCGACGCTTCTATCGTGCTGCATTTGCTATTACTGCGTTTTTGGGGTTGCTCGTCGGCGTTAATGCATTATTGTTGGGTTTACTTGATGGTCTGTCGGCGCAATTACCTGTAGAAGTGGCGGATGCTATATCTTATATAATGCCGTCTAACACGCTGCCCTGTATTTACGCTATATTCTCAGCTAAAGCGGCTGTTTTTATATTTGACGCTAAAAATAAAATATTATCTTATTTAAGCTGGGGTAATTAA	MPVLLGIPALISFIGTVLTSLLTSLFSVMARRFYRAAFAITAFLGLLVGVNALLLGLLDGLSAQLPVEVADAISYIMPSNTLPCIYAIFSAKAAVFIFDAKNKILSYLSWGN
Clutser13045	XT1_2_2|orf3260	hypothetical protein
	ATGCCGGTTATCACGCCTGCACTCACAGTGCACCTCCAGTGGCATAAATGTGATAACCAGAGCGTAGGTTTTTGCTTGCAAAGATTTCGCAAAAATCGGCGGGCGGGGTGTAAAAAAAGTATAAAAATGGCAAAAACCATTATTTAA	MPVITPALTVHLQWHKCDNQSVGFCLQRFRKNRRAGCKKSIKMAKTII
Clutser13046	XT1_2_2|orf2989	hypothetical protein
	ATGAGCACTGCAACTGACTTTAAGACACTCCTCGACAATATAAAAATAGATAATGCAGGCCAGATTAGTAAAAGGTATGGCCGTATAACTAAGGCTTTGAACCAATACTTTTATAACTTAGATTCTAAGACAGCCAATTCACTACAGGTTGGTTCCTATGGGCGCTTCACAGGGATTCGGGGGATCTCTGATCTTGATATGCTTTACTTTCTACCTGCAACTTCATGGCCAAGATTCCGAGATCGACAATCGTATTTATTACAGGTTGTGAAAACAGAAATCAAGAAAATTTTCAAAAATACGGATATTCGCGGTGATGGGCAAGTTGTTGTTGTTAAATTTAAGAATCAAGAGGTTGAAGTAGTTCCTGTATTCAGTAATGAAGATGGAACTTTTACA…	MSTATDFKTLLDNIKIDNAGQISKRYGRITKALNQYFYNLDSKTANSLQVGSYGRFTGIRGISDLDMLYFLPATSWPRFRDRQSYLLQVVKTEIKKIFKNTDIRGDGQVVVVKFKNQEVEVVPVFSNEDGTFTYPDTHDGGSWKVCNPRAEMSSFRALNDDRKGHLRRLSKMIRAWKARHEVEISGFLIDTLCYNFFSNLTEYDDKSFKSYDQLSLDFFTFLENEGDRVFYYAPGSRSKVSVKKSFNKVAKLTKEYCEEALSATSENSRNLAWKKVFGRPFPNYTTKSLSNVNVSEQFIEDQYEMNLYGHVSIECEIRKNNLLEALLSNLLGEGHDISTNRKLRFYVDEINNISHPYKIKWKIKNVGDEAERRGNFRGEILDDEGGSERFETADFSGPH…
Clutser13047	XT1_2_2|orf3091	hypothetical protein
	ATGAACGTAATAGATATTGTAAAAGATTCGTGGTTATTCGATGAGCATTTCAAGGGGATCACTGGGCCGCTAATCGTAGCTATTTCTTTCTGGTCAGTAAAATCTATAAGACGACTTTTTTTTCCATTCTTTTGGATCTTTAGAAATAATCTGTCATCCGGTTTTTTAAAACTATCGGTAGATGATAAAATTGATGCCTTAAAAATAATAGGTGAATATAAAGAGAGTGACAAAGAATATAATGTTTTAATTAAGGAGTTAAAACTAAAACAATATGGTCTGTTTTATCCTCTACCAATACTACAAGTGTTATTCAGTTATATTCATGATAATAATATTCGTATGAACAGCACAGGTTTTTTGTCCTTTTTAGATTGCAATCAGATTTTTGATTATGAT…	MNVIDIVKDSWLFDEHFKGITGPLIVAISFWSVKSIRRLFFPFFWIFRNNLSSGFLKLSVDDKIDALKIIGEYKESDKEYNVLIKELKLKQYGLFYPLPILQVLFSYIHDNNIRMNSTGFLSFLDCNQIFDYDRHTMPIHSSKKIILHLIAYAVFMAFLIYYIFGVFELIGSLYHDPKNLINTMTLLSMLVIVIIIFRIIYIILENSVSFIWAINFSKKLREYSFSMKREKLLEKYRVTPKYSDRSS
Clutser13048	XT1_2_2|orf2259	hypothetical protein CFNIH1_18465
	ATGGGGATCACCATTTTTATTGATGATTCCAGCGCCATTCATTCAAATATATTGATGATTAAATCACGTCCAGCACTGACATTAAAAATTGAAAGTCTATTTGCCAAAGATTTTAGCGATAACAGTAAAAATACCAAAATAGTGTCTACTATTATTGGCATAGCCTGTAGCATGAACTGA	MGITIFIDDSSAIHSNILMIKSRPALTLKIESLFAKDFSDNSKNTKIVSTIIGIACSMN
Clutser13049	XT1_2_2|orf2410	-
	GTGGCCACCACCGCCGGAACTGGCGAACGTCACCCGCAGCCGCCGCAGCTACATCACAACGCCTTTAATACTCGTGCGCGGATCATTACGTATAACGTCTGTTTTTTCGATTCGTCAGACGTTGACGAAAACAGCCAGCCTATTCTGGCTGGTTAA	MATTAGTGERHPQPPQLHHNAFNTRARIITYNVCFFDSSDVDENSQPILAG
Clutser13050	XT1_2_2|orf2936	-
	TTGCAATGTGATACCACGCTGAAATTATCGGCTAATCACCCTCTGATGATTAGCCCGCAGAATCAAACTTCCATAAGCATTGTTGGAGTAGAAGATGACGGTAATCGCTATAAATATTTTTATATAGCGATTGTCATGTGGCAAGGACTATTGCGTCTTTATTTTAGGAAAAGGGTTAAATAA	MQCDTTLKLSANHPLMISPQNQTSISIVGVEDDGNRYKYFYIAIVMWQGLLRLYFRKRVK
Clutser13051	XT1_2_2|orf0277	hypothetical protein
	GTGCCCATTACGCTTTCGGATACGGTGGTTGGGGTGGAGCAACTTCCTTCGCAGCAGCAGTCGTCCGCCTTTTTTGGGGCTGGCGCTGGCTTGAATGAAGAAAATTGTGGGGCTTTTTTGCCAGGGGCATCGGGCGTCGACATGGCATCCTCCGGTTAA	MPITLSDTVVGVEQLPSQQQSSAFFGAGAGLNEENCGAFLPGASGVDMASSG
Clutser13052	XT1_2_2|orf1806	O-antigen polymerase
	ATGAATATATTCTATGCTGCGATATTAAGTGTCAACTTATTCTCTCCATACATTAGCTCGTGGATGGTTGGTGTATTACCATTTCCTCCCGGAGCAATTCTTAGGGATGTACTGAATGCACTTTTTGTAGTGTTGGTGCTGATGCGTTTTTTCACTGAGAGGAAGAAAATTCACTTTTCCCTTATTTTTACTATTTTTGCATGGGGGGCACTAGTTTTATGGGTAATAGCATTAACTATATTTTCATCTGACAAAGTTCAAGCCATTATGGGAGGGCGAAGTTATATTTTGTTCCCTGCCGTTTTCATTGCATTAGCAATTTTAAAAGTTTGCTATTCTGAATCTTTAAACGTTGAGAAAGTGGTTCATTATATTATTTTGTTAATGCTTACTGTAGCA…	MNIFYAAILSVNLFSPYISSWMVGVLPFPPGAILRDVLNALFVVLVLMRFFTERKKIHFSLIFTIFAWGALVLWVIALTIFSSDKVQAIMGGRSYILFPAVFIALAILKVCYSESLNVEKVVHYIILLMLTVAVIAIIDVLMKGELIKLLGYDEHYAGDQLNLINSYDGMIRATGGFSDALNFGYMLALGVLLCMECFSQGYKRAWMLIASLVIFTAICMTLTRGAILIAVIIYAFYMISNRKMLLSGITLFLIIIPILMVSTNIFDKYIDTLVGRFTDSSQTSRGSTQGRIDMAMNSLSYLSEHPSGIGLGTQGSGNMLSVKDNRLNTDNYFFWMALETGIVGLIINIFYMASQFYASFSLDRRYDTHRSYAHFRVYFLLGITFFISAALSSAPSSST…
Clutser13053	XT1_2_2|orf4404	hypothetical protein AB07_3979
	GTGTTGCGTTCGTTTATGGAGTTTTTTAACGCTTATTATCATTATCATCTGCATGGCATTCAGCGCAACCCTCTGAGAACAGGGCCTTTCGCTGATTATTTGCATAAAAATGCAATTTTATCGGGGTAA	MLRSFMEFFNAYYHYHLHGIQRNPLRTGPFADYLHKNAILSG
Clutser13054	XT1_2_2|orf3698	hypothetical protein
	GTGAGAATTATTACCTTTTTGCTGACGGAGATAGCTATGCCGGATGCCAGATTACCTATGCGCAGTGCCAAATTGTCTGCCAGCAACGTGCGCAAAACGCAAAAATGGATTAGCAAAGCTTGA	MRIITFLLTEIAMPDARLPMRSAKLSASNVRKTQKWISKA
Clutser13055	XT1_2_2|orf2510	hypothetical protein AF42_01693
	ATGCGTCTTGAAGGTAAAAACAGTGCAGAATTGAAACAGCTGATCAAGTCAGAGGGATTCTTCAGTTCAGCCAGCGATCGTGAAAAAAGTGTCGCAATGAAGATTCTCAAAGAACGCGGTGAAATCTAA	MRLEGKNSAELKQLIKSEGFFSSASDREKSVAMKILKERGEI
Clutser13056	XT1_2_2|orf2519	hypothetical protein AF42_01701
	ATGAGCCGAATATTTGATATTGTTCAGTCACTGACTGGACAGAAAAACAATCTGGTTGTCCCCAGGCAGTTTCTGCGTTTCTTTGCCGGAGACCAGCAGGCATATCAGCTTGCGGCAATTCTGAACCAGATCATCTTCTGGTCTGGGTATTCAACGCGTGAAGATGGCTGGTTTTATAAAACTCATGAAGAACTGGGAGAGGAGGTCGAACTCAGCTCTGATCAGGTTCGTCGTGTCGTCGATAAATTATCAAAGGCCTATCTGGCCGGTATTCTCAGTACGGCGAACAAGCGCACGGCGAAGGGCGATAAGGTCAAACATTACCACCTTGATGGTGACGCTCTTATCGAAAAACTGTTCCCGGCCACGCCGTGTCCGGAGGAGAAAAAAGAGCCTGAT…	MSRIFDIVQSLTGQKNNLVVPRQFLRFFAGDQQAYQLAAILNQIIFWSGYSTREDGWFYKTHEELGEEVELSSDQVRRVVDKLSKAYLAGILSTANKRTAKGDKVKHYHLDGDALIEKLFPATPCPEEKKEPDSPDGNGEVAKPEPHNRQSGTAEVPLPGSGEVAVPILYTDQYTDLNIQILNYRPRTISEQTKRFLERHPDAVDGVYTAGGRSWGNQDDVVAAAYMFKRALNINGSLGEPNWIEWANDIRLLRNARNVTHKQVCEVFRWANKHHFWSTNILSPSGLRRKWDNLVAQMGCRSAGSGSGGLDWDNTDWAEGVLG
Clutser13057	XT1_2_2|orf2504	hypothetical protein P848_01635
	ATGCCTCACAAAAACATAACGCTCTGGCAGTGGCTGGTTCTGGTGCTGTCGGCCCCGAACGAGGCTGTCAAAGTGTGTCTGGCATTGGTGGGGGGAGAAGCTGCGCGCTGGCTGCTTGGTGACAGAACGCATTTCCGCTATGTCCTGGGTGATTTTATTGCCTGCCTGCTCATCTACTGCGCCATTCGCCCGTATATCAGCCTCATGCCGTCAGTCTACGGATTCAAGGTATCGCCCGATCTCGTTGTTCTGATCATCTCTCTGCTGGGTACTCACGGAATTAAATCCATTGTGGTGGCAGTTGCGGGTAAATTTGGCCTCGATTTGAGAGATATTCAAAAGGATCGCAGTTTATAA	MPHKNITLWQWLVLVLSAPNEAVKVCLALVGGEAARWLLGDRTHFRYVLGDFIACLLIYCAIRPYISLMPSVYGFKVSPDLVVLIISLLGTHGIKSIVVAVAGKFGLDLRDIQKDRSL
Clutser13058	XT1_2_2|orf2526	-
	ATGACTGGAAATGCCGCCTGCCACACAGTGGCAGAAGAGAGTCCAACTCAGAACGCATTAAACACCGCGTGGGATAATATCGCGCAATTGAACTCTGCTATCGACCAACTGAGTAAGCGTCTGGAACCTGTTATCAGCCCGGCGCCTACTGCTGAAGATAGATGTCAGGAGGAAACCAAGACACTCATCGTGTCGCCTCTGACAGTGAACATTCAGCGTCTCGGCAATTCAGTTTCTTATGCTCGGATTCGTCTTGCTGAGATTACCCGCCGCCTGGAACTGTAA	MTGNAACHTVAEESPTQNALNTAWDNIAQLNSAIDQLSKRLEPVISPAPTAEDRCQEETKTLIVSPLTVNIQRLGNSVSYARIRLAEITRRLEL
Clutser13059	XT1_2_2|orf4598	hypothetical protein AB06_2754
	GTGCTGACTGTTTCCCGTGGTGCCGGTTACGCTGTCCGGCGTCGCTTCCACCCGGTAGCAGGCTTTACGACCGTTTCGGCTTTTGGGTTATGCAGTCAGTATCAGGAGTCGCGCGCGCGCAAACAACGCGGCGCCATTGTGGCGGGTTGGTGA	MLTVSRGAGYAVRRRFHPVAGFTTVSAFGLCSQYQESRARKQRGAIVAGW
Clutser13060	XT1_2_2|orf4599	phage virion morphogenesis protein
	ATGGCAGGACAACAAACCGATCCCCTCTTCCAACAGTTAGACGACTGGTTAGCCAGCGTTGCCGCGCAGCTTTCGCCTGGGCACCGTCGCAAGCTGACGCGCGACGTTGCGATCGGGCTGCGTAAGCGCCAGCAAAAGCGTATCGCCAGCCAGAAGAACCCCAGCGGTGAAAGCTATCCGGCCCGCCGCCGCAAAATCCTGCGCACCCAGGGCGGGATAAAGTTCATATGGAATGATGAGGCCAGGGAGTTACGCAACTGGCGAACCACGGGCAGGGGTGAGCACCGCGCAATCACCGGCTATGACGTGGATCGCGGTGCCCTGCGCACGTTCTATAAGCGCGATATCCAGCGTTATATTGAAATCAATCTCAACCAGTCAAAGCAAAACCGCACCAGA…	MAGQQTDPLFQQLDDWLASVAAQLSPGHRRKLTRDVAIGLRKRQQKRIASQKNPSGESYPARRRKILRTQGGIKFIWNDEARELRNWRTTGRGEHRAITGYDVDRGALRTFYKRDIQRYIEINLNQSKQNRTRKDPMFRKLRTARFLKAYGTGGMAVVGYQGHTAEIASVHQYGEVDNVVPGARARYPVRELLGMTEGDLDWLADTVVTFMQEI
Clutser13061	XT1_2_2|orf2527	hypothetical protein AF42_01708
	ATGAAAACTCACGCGTTAACAAAATCAATGGCGATCCGTAATACTCGCCCAGTCATCGCCATCAATGACCCATTTCGACCACGCCACCGCATTCAGGCCCGATTTAACCAGCGTTCTGGTTTACCTGACACGATGCCAGCAAGTAGCCAGTTGCGCTGGCCGGTGCTGTTCGCCGTGGTGCTCTGCGCTTTGGCGTTGGCGTTCCTCAACTTCGCAATGCAGATGTAG	MKTHALTKSMAIRNTRPVIAINDPFRPRHRIQARFNQRSGLPDTMPASSQLRWPVLFAVVLCALALAFLNFAMQM
Clutser13062	XT1_2_2|orf4816	hypothetical protein
	GTGCTGCAGGTTTTAGCGCGCATATTGAAAAAATTAATGAGTAAAGATGCTTTACTGCTTAAACGATCTAATAAAGATCCCGGGCGATCCTTGCGCTTTATCCACCAGCCCGTATAA	MLQVLARILKKLMSKDALLLKRSNKDPGRSLRFIHQPV
Clutser13063	XT1_2_2|orf3089	conjugal transfer protein
	ATGTTCCTGCTAACTTTACGCGATCATCAAATCGCGGAGGCGAAGACAGTTTATACAACCTTCAGTGATCTTCCACTTGAGATCGTTATTGATATCAGAAACTTTACGGTATCTGTTCTTTCTGAACCACAGCCAGAGAAAAGCAACAGCCAGTTGTAG	MFLLTLRDHQIAEAKTVYTTFSDLPLEIVIDIRNFTVSVLSEPQPEKSNSQL
Clutser13064	XT1_2_2|orf2513	-
	GTGCTCTGGGGCCGGGTTCCTAAAACCAAAGTGATGCATTACTTGTTCTCATGGCTGTATTATTGTTTTATGATTCATCTGCTACTTATCTCATGGAATCAAACGGATGAACCAGAAAGCATGGTCTTTTAA	MLWGRVPKTKVMHYLFSWLYYCFMIHLLLISWNQTDEPESMVF
Clutser13065	XT1_2_2|orf1751	replication protein
	GTGAGTATCGCCAGTGATTTTGACTACCGTGTCGAAGCTGCGCGAGTTGCTGCAGATGAGGGGGAGTTCGACCTGTATATCGCCGCGCAGGTTGGTGCGAATAAACCACGTGACAGCCGGGCTGTCAGGGTCGCCCGTAAGGTGACTGATGAGGTCAATGAACACGAGGAAGATATCGAGAGAGTAGTCGGTATTTCTACACCCGTTAAGGCTGGCTATTGGATATGA	MSIASDFDYRVEAARVAADEGEFDLYIAAQVGANKPRDSRAVRVARKVTDEVNEHEEDIERVVGISTPVKAGYWI
Clutser13066	XT1_2_2|orf0215	hypothetical protein
	ATGGTCGGCAGGAATGTTGCCAACTGGCAAGAATCTTTCCAGCGTACTGGCGAGAAACGGGTGAAATGCGAGGCGCTACGCAGAGCGGAATATCGCGCAGTGATATGGCGAATGGGCTACCGTAGAATCAGCGGCAAGCCGGGAATTACCGGTGAGGCGCAATGTTGCGGGGGCTTGATCCTCGGCGGCATCGGTTGCTGGAAAGAGAAAACCCCCGCACGTTGTTCAGTATAA	MVGRNVANWQESFQRTGEKRVKCEALRRAEYRAVIWRMGYRRISGKPGITGEAQCCGGLILGGIGCWKEKTPARCSV
Clutser13067	XT1_2_2|orf0766	hypothetical protein SF123566_10060
	GTGCTGAAAGGGGAAGATAAATCTAACCCGTTCATTGTAGCCGGGCCGTACTCCATGAAGAGGAAATCAATGTTGGACGGAAATTGCTACCGTATTCACCATCAAAAATTGGCGGTGAATAAGCAGTAA	MLKGEDKSNPFIVAGPYSMKRKSMLDGNCYRIHHQKLAVNKQ
Clutser13068	XT1_2_2|orf0187	hypothetical protein
	GTGTACGAACACGTCTTTAGAGCCATCGTCAGGAGTGATGAAGCCGAAACCTTTATCAGCGTTGAACCATTTTACGATACCAGTCATTTTACCGGACATAGTGTATTACCTTTTAAAAAATAA	MYEHVFRAIVRSDEAETFISVEPFYDTSHFTGHSVLPFKK
Clutser13069	XT1_2_2|orf2985	hypothetical protein
	ATGATAGAAAATAATATACAAACTGAAGTAAAGAAATCGAGAAGAGGTCTTCCACGCCATACAAAAAATCCGTTTCTTAATGATACAAACTTACATACAAAAACAGGCGTCAGGCGTATTACTACAGGAAAAGATCGATTAGCATTAGTAAATGAAAATACAGGAGAACAGGTTGGACATGGTGGTTTCTTTCAGTCAATGGAAGTAGACAAGACACAGTTTGTGAAACTTTATGTTGATGGTGTATCAGCTATTGAAGGTTTGTCTTCCTCCGGTAAAAAAGTGTTCAAGATACTTTATCTTGCTATCAGGGATAATAAAGATACAGATACGATATTAATGTCATTCGATATTGTTGATCAAGATATCGTAAAAATATCAAGAACTACTTATTTCAAG…	MIENNIQTEVKKSRRGLPRHTKNPFLNDTNLHTKTGVRRITTGKDRLALVNENTGEQVGHGGFFQSMEVDKTQFVKLYVDGVSAIEGLSSSGKKVFKILYLAIRDNKDTDTILMSFDIVDQDIVKISRTTYFKGMKELADKKFIAETMIQNYYFINPDYMFNGDRLTFMKTYYLKDKKETANNKN
Clutser13070	XT1_2_2|orf4032	-
	ATGTGGTTTTTGCTGATCGTCATGCCTTTTACTGATATCTCTGCCTGTTTATCATTAAATTCTAATTATCGACGTTTTCGGCTGGCGGCGCAGCGATGCGCTGGTTACTCTGAAAACGATTTACGCAAAATTAACAAAAGAGAATAG	MWFLLIVMPFTDISACLSLNSNYRRFRLAAQRCAGYSENDLRKINKRE
Clutser13071	XT1_2_2|orf2857	hypothetical protein CFNIH1_15555
	ATGACAGTGGCTATACTGGGTATGGGACCGCGTGGTTTAAGTATTCTGGAAAGGATTTGTGCCCTGCATACAGAGTATGCGATTAATGAACATATGCAGATCATTATTATTGATAAAAATGCCATGGGTGTGGGAGCGCATAGTTTGTCTCAGCCCGACCATTTATTAGTTAATACTGTTGCCTGTCAAATAACATTGTTTGGTGATGCGACCGTAAAAAATGCCGGCCCTTTTCGCCCGGGTCCATGTTTTCATCAATGGGCTAACAATCAGGGTTATCGCAAAGTGGGTGATCGCTATATAAAAAGCGAAACAGGTTTAGCTATTGATGCAAATGATTACTTGCCTCGTCGCTTATTGGGAGAATATTTAAATTGGGCGTATGAGAGAATACTAAAA…	MTVAILGMGPRGLSILERICALHTEYAINEHMQIIIIDKNAMGVGAHSLSQPDHLLVNTVACQITLFGDATVKNAGPFRPGPCFHQWANNQGYRKVGDRYIKSETGLAIDANDYLPRRLLGEYLNWAYERILKNLPASLTVTQVNQQATNLFIQQDKRSAIVLEDNQRIVADFVYLTTGHGDNMKTLEDHYVEKFIASSNKQNELLEYYSTPYPVDRLNNIHSRAKVIVQGIGLTAYDVISQLTLGRGGRFVTDNGMLRYHPSGNEPDIFIYSRQALPFSSRGMNQKGISGQYRPRFLTSAAINEFRVQNLIHNATSKINFIEQIFPLLHKEMCYVYRSTLEGKWQEPTTYVADVHDAAVIDSILYPHRNQEHASLEEYSQWFIDFLRDDLHESDKGNV…
Clutser13072	XT1_2_2|orf3810	hypothetical protein
	ATGATGTCTAATATAGAAACTTATAATCGTATTTTTATTGAAACTTTTGAAATCTCAGAGGATATGCTTTCAGGCTATAAATATCAGGATACCCCAGCTTGGGATTCCGTTGGCCATATGACAATGATTGCTGCACTTGAAGATGCCTTCGATATTATGATGGATACTGATGATATCATTGAATTTTCATCTTGGGAGAAAGGTAAAGATATTTTAATGAATTATGATATCAAACTTCAGGATTAA	MMSNIETYNRIFIETFEISEDMLSGYKYQDTPAWDSVGHMTMIAALEDAFDIMMDTDDIIEFSSWEKGKDILMNYDIKLQD
Clutser13073	XT1_2_2|orf1652	-
	TTGATCTTTTTTCTTCAGCACACAAGTAAAGTTGACAAATTACTTGCTGAATTTAGAGATAACGCACATTTTCTTCTGGGGAGAGATAAAATTGCTGAAGCAAAAATGGCGTCAGCGTGTCAGATTCAGCAACATCAGCAAACAGCATTCTTTGACTGA	MIFFLQHTSKVDKLLAEFRDNAHFLLGRDKIAEAKMASACQIQQHQQTAFFD
Clutser13074	XT1_2_2|orf3381	MULTISPECIES: hypothetical protein
	ATGCGGGTCGGCTTGACCGAAATGTTAGAACCAGAAGCCAAAACGGATAACTTGAATTTGGCGACGGGCGCTAACCGTGAAAAAACGCTGCGCCACCGAGGCGGCACAGCACTGCAAAAACGATAG	MRVGLTEMLEPEAKTDNLNLATGANREKTLRHRGGTALQKR
Clutser13075	XT1_2_2|orf1956	hypothetical protein
	TTGACCTCGCTGATTATGAAGTCCCGGCTGGTGGCGATTTCACGAATGGGTAAGGTAAATGAAAACTATCTGGTAGTTAATATTTTGCGCCAGATCATTTTTGCTGAAATTAATAAATTTAACGACCTGTACGATTCGGCATTTATTGTTTGGTGA	MTSLIMKSRLVAISRMGKVNENYLVVNILRQIIFAEINKFNDLYDSAFIVW
Clutser13076	XT1_2_2|orf0859	MULTISPECIES: integrase family protein
	ATGAAGAGAGTCGAGCCAGTCAGAGACAAAGAGAAGATCGCAGAGGTTGAGTCTTTGCTACGTAAACACAATAGAAGTCCGATTTACGGTGATTTGTGGGTATTCCTGAACCAGACGGCGGCGCGAGTTGGTGACGCTCTCAGGTTACGTTATGCCGACTTTAATCACATCGAAGGGAACGTGTTGAACCTGAAGGAACAAAAGACAGGGAAAACCCGCTCTATCATGCTGACTGCCAAAGCGCTTGAACTGGTAGCACAGCGCCGTGCTGACAATCCTGGTCATGAATACTTATTTGAAGTGGACAGCAACCGGGCCAAGAGTAAACCGATCAGCCGTGTGACGGTCTCAGCTAAATTTAAAGAGGCAGGCGATATGCTAAATCTTCGCATTGCAGCC…	MKRVEPVRDKEKIAEVESLLRKHNRSPIYGDLWVFLNQTAARVGDALRLRYADFNHIEGNVLNLKEQKTGKTRSIMLTAKALELVAQRRADNPGHEYLFEVDSNRAKSKPISRVTVSAKFKEAGDMLNLRIAAHSPRKNLGYHALKRGVSLPTLTKLYGHSSQAVTLAYCGIMEKDIEDVFQTIDY
Clutser13077	XT1_2_2|orf1407	hypothetical protein CFNIH1_23585
	ATGAACAGGAAACAGTGTGACCATCTGATGATGGTCATCGTCGTGATGACCCTCGTCATACTCCTACTTTTTAGCCTGATAAAGATAAATTCGGTCGTACATGGCAGCGGTGTCATTATCACCAAGGATAATACTCAGGTCGTTTCTCTCTCTAAAGGAGGAACGATTGATGCGATTCATGTCGCGGAAGGGGATTTTGTTACCAAAGGCCAGGTCCTTGCCGAAACATCAAACTTTGATATTCAGAAAGAAAACGAACGTACCCAAGCTCAGCACCGCTATCTTGCCTTATATATCAAAGAAATGATGTCCATTTTGGCCTGGAGGCAAGATTATACTCTCTTTGATATTAGCAATATCACGAATCAGGACTTGATTGGTAATATACAATTGTTAATT…	MNRKQCDHLMMVIVVMTLVILLLFSLIKINSVVHGSGVIITKDNTQVVSLSKGGTIDAIHVAEGDFVTKGQVLAETSNFDIQKENERTQAQHRYLALYIKEMMSILAWRQDYTLFDISNITNQDLIGNIQLLISQTKTKDNKINSLNSEIERLGISKISKNSELMLVQEEVNLLSPLVKKGISSYTTLLAKKQAAERLKSELIDLESQVVAKSEEIKVIHSEINDDVFTFRNTLSKNLVDAQHEAALNDSAMSVLQKQMKESRVRSPIDGVIYQINKNAFTKGGVIQAADSLFEIKPMSTKMLAEVKIQPKDRDQIYVGGSVNVKILSFILSGSKPYTGVVEQISPDSYEDTVNGNTVRYYKAIVEFTIGTKERDVIKPGMTVDAFIITGNHSILKYLA…
Clutser13078	XT1_2_2|orf0656	hypothetical protein
	GTGCAGGTTATCTGGTTGTTAACTCTTTCGGCTTATGTTATTTCGGCGATAATCTTTTTATCTTTAGTTGTTAAATTTGATTTAGATCGCAATTTGCGATTAAACCTCAAAATCTGTACGCATTCTAATTCGTTGATTTAA	MQVIWLLTLSAYVISAIIFLSLVVKFDLDRNLRLNLKICTHSNSLI
Clutser13079	XT1_2_2|orf4155	hypothetical protein CFNIH1_09245
	ATGGACAACCTTTCCTTTCTCTATTTATTGATTTTCCCGGCCAAAAAGATGATGAAAATTGGTAAAGCTAATAACATCTATAACCGCATTCAATCACTAACACGAACCTGGGGCGAAGTGGATTTTGAGCGCTCTTACCAAATTATCGTGCCGCAGTCAGAGGTTTTTAAACTAGAAAAAATGCTGCATTTTCTGTTAACCAATTATCAGTCAGGCATTGATGCAGGCGATGGTTATACCGAACTGTTTACCATTGAGGCACTGGAACCTGCGATTAAGCATATTCATTATGTTATTGATCATGAAGTAATTAACGCTCAATTGCAGAAAGGCATAGAGAGGCCGCCACTTCGTGCCAGTAGATGTACGGAGCATTCTCATAGGAAAATGAAAAAGCAG…	MDNLSFLYLLIFPAKKMMKIGKANNIYNRIQSLTRTWGEVDFERSYQIIVPQSEVFKLEKMLHFLLTNYQSGIDAGDGYTELFTIEALEPAIKHIHYVIDHEVINAQLQKGIERPPLRASRCTEHSHRKMKKQSNLMINDLIEVTEQFSRINRLLLILLFKQHRLLYQYDIEENTVKFRIADNYAEQSDAHKIMRMFSFSIKDFRYTGTTNYCSGICRKDTITQYSVRMISADQNAHPLVAYLASQTENLLNRLPMRSSLLNKDLPVLESSRILCDILHNNSEV
Clutser13080	XT1_2_2|orf4601	hypothetical protein
	ATGGGGCTGTTATCACGCTGGAAAGTGATCGTTTGTTTTGTGCTGGCCGCTGCTGCTGTATGGGGTTTTAGCCACTGGCGTTACTGCGCCGGTTACGGTGATGCCGATCAGCACTGGCGTGAAAAGTGGGCGCAACGTGATGCACGCGACGCCACCGCGCTGGCGCAAAGGCAGGCTGAGGCCAGGGCAGAAGAACAACGCCGACAAGGTGAAATTGATGCGATCAGAAAACAAACCAGCCAGCAGCTTGCTGGCGTGCAGGCTGCTGCCGATCGTGCCAGTGCTGTTTCTCGTGGGCTGCACGCCAAAGCCGACGAACTCGCCAGGCAACTGGCAGACCGTGAACGCGCCTGCGGTGCCGGAACTTCCGGCAGAAGCGAGGCAAAAGCCAGCGGTGCC…	MGLLSRWKVIVCFVLAAAAVWGFSHWRYCAGYGDADQHWREKWAQRDARDATALAQRQAEARAEEQRRQGEIDAIRKQTSQQLAGVQAAADRASAVSRGLHAKADELARQLADRERACGAGTSGRSEAKASGAALLADLFKRADERAGELAREADEARARGLACEAAYDAVKSGRDK
Clutser13081	XT1_2_2|orf4475	MULTISPECIES: phage protein phage protein
	ATGGTTCCGGAACTGCGTAAAGCGATGGAAGAATCACAGCAGCAGGATGACGATGGATCGTTGGTAGCCTGGATTAAACGCGTGGTTAGAAAAGAGCTGAAGCAGAAAGGGATTGAAGTCTGGTGGCCGGAATTCTGTATCGTTTTCTGA	MVPELRKAMEESQQQDDDGSLVAWIKRVVRKELKQKGIEVWWPEFCIVF
Clutser13082	XT1_2_2|orf2975	parB family protein
	ATGAATGAATACGAAGAAATAAAGTTTATAGATATCTCCGAGATCAGAATCGTTAATCCACGTTCAAGAAGCAAATCTATTCACGATGAACTTGTTGAAAGTATAAAAAAAATAGGGCTAAAAAAACCAATTACGGTTAGGTTATCTGATTCAACCTGTAAGACGTATGTGTACGATTTAATTTGTGGTCAAGGGCGGATTGAGGCTTATCAAATATTAGGTGAAAACCAAATCCCAGCAATAGTAAAGTCAGTAGATCATGAAGATGGTCATATCATGAGTCTTGCAGAAAATATTGCTCGAAGAAAACCACGTTCGACTGAGCTTCTCAATAGCATTATAGAATTAAAGAATAAAGGTTTTTCTGAGTTAGAGGTTGCTAATAAAATTGGACGTTCT…	MNEYEEIKFIDISEIRIVNPRSRSKSIHDELVESIKKIGLKKPITVRLSDSTCKTYVYDLICGQGRIEAYQILGENQIPAIVKSVDHEDGHIMSLAENIARRKPRSTELLNSIIELKNKGFSELEVANKIGRSKNWVASIVSLKENGEDKLLSAVESGRIPIYIAVEISRAKGVDIQHLLLEGFNSGDLNSKQIGAIKRILAQRETSGKGSDNNSFVQGIKKKRITSDELKELYQENVKRHKIIHTRSEFTISSLMVVKEIMINLLRNREFSKLLSVESLNSVPAFILDNVDPERGLENE
Clutser13083	XT1_2_2|orf4619	MULTISPECIES: hypothetical protein
	ATGAGCCAGAAAACAGCCAACCACGAAAACCGGATGCGTGAATGCAACGACATTCTGGACAGCCATTTAAAAGATATGCAAACGGGCTTCATGATTCGCACCAATAGCGGCGAGTTTATGATCAGGGATAAAAAGCTGATTAAGAAAATAACCAAAGACGTGGCGCGCCATGTTGATGGTGAATTGCTTAAATTGGGAATGTGA	MSQKTANHENRMRECNDILDSHLKDMQTGFMIRTNSGEFMIRDKKLIKKITKDVARHVDGELLKLGM
Clutser13084	XT1_2_2|orf0201	MULTISPECIES: hypothetical protein
	ATGGCAGTCTTCCTGCATAAGCAAAATGGGAAATTCTCTGCCAACAACCATACCGAAGCGCCATTTATACCAGGAAAAAACGGCATGAAATGCCGCCAGGACGGAATGAAATGCCTGGATTGCGGAATGAATGACGAGACAAAAAGTCGGGATACTGAATTTTATCGCAAGAGTTAG	MAVFLHKQNGKFSANNHTEAPFIPGKNGMKCRQDGMKCLDCGMNDETKSRDTEFYRKS
Clutser13085	XT1_2_2|orf2999	-
	ATGGGAAGAAAATTCCTTCTGATGAAAAAACAAGCAGGTCAGGAGGTGGTTTTCATGTCGATGTACCAGGGAATAAAAAGCATGCGGTTACAGCCGAGAATAAAAGATGTTTTTTATATGCAATAA	MGRKFLLMKKQAGQEVVFMSMYQGIKSMRLQPRIKDVFYMQ
Clutser13086	XT1_2_2|orf1168	hypothetical protein
	ATGAGTACTTATGGGTGTAGGATGATTTCTGAAATAGATGATGCTTTAAATTTGATAAATCGCCATACAATTAATGGCTATAGCGACTCCGATATTAAAAATATACTCTCAGCAGTGGCGTCAGCGACTGAGTTATTTCTAAAGCGTGATATTTATCCAAATAAAAGTGATAGAGATAATTTTCACTCATTCATTGAAGAGTTAAAAAACAATGGTATTAGTCAGGATAGAGTGAATTTCATTCATGATATTAGGGTGGAATACAATAATGCCAAACACAATCCAAATAAACTAGCAAGTATAGTTGAAGTAAAAAAAATATTATTAAATCTCAGGTTAGCTATCGTTGACATTGCAGCTTTATCAATAGGTCGTGTTGCATCACCTATACGAGTTGCG…	MSTYGCRMISEIDDALNLINRHTINGYSDSDIKNILSAVASATELFLKRDIYPNKSDRDNFHSFIEELKNNGISQDRVNFIHDIRVEYNNAKHNPNKLASIVEVKKILLNLRLAIVDIAALSIGRVASPIRVATTRAFWICAWDHYTGGVTEVTIFLPSEYDGWLGAHSIDQVFIHGMKWDEFKNDLPNFGGVHKHEDLISKEQVDFWFSQGDCLTPFVFEGEYKSLIVCLSKYLKDVDLLPGLAREDDKVKLLQTAVMAVSDAYANNSIDSKENQAIYALTLANSQYAILPKFNNRILFFIQKVINLVDKTPIDIKSSLTGPIWVSKETYERNKSIYRDDTIRTLIDSSNRIVLGIQNT
Clutser13087	XT1_2_2|orf4254	2-keto-myo-inositol dehydratase
	ATGTACAATGTAAAAAAGAGCATTAAGTTGGGGATTGCGCCTATTGGTTGGCGCAATGATGATATTCCTGAAATTGGTAAAGAAAATACATATAAACAAATACTTAGTGATGCCGCGCTTACCGGTTTTTCCGGGACGGAAGTTGGCGGTTGTTATCCGCAGGATCCTGCTGAGTTAAATAAAGAGTTAATGCTTCGCGGGCTGGAAATACCAGGCCAGTGGTTTTCTTCCTTTATTATTCGCGATGGTATTGAATCAGCGATGAATGCTTTTGAACAGCATTGCGCTTATTTGCAGGCAATACATGCATATGTCGCTGTTGTTTCAGAACAAACTTATAGTATTCAAGGTATTATCGATAAATGCGTATATACGGAGAAGCCTGGCTTCAGCGACAAC…	MYNVKKSIKLGIAPIGWRNDDIPEIGKENTYKQILSDAALTGFSGTEVGGCYPQDPAELNKELMLRGLEIPGQWFSSFIIRDGIESAMNAFEQHCAYLQAIHAYVAVVSEQTYSIQGIIDKCVYTEKPGFSDNEWQLLCEGLNALGKIANTHGLKLAFHHHMGTGVQTLLEVDRLMENTDPQFVHLLFDTGHMYVSDGDVMPLLHKHFDRIKHVHFKDVRNEKLKACRLAKKSFLNSFLDGVFTVPGDGNIDFKSVLAYLVEHQYSGWIVVEAEQDPKKYNPLEYAQKGKKHIDELLKNYL
Clutser13088	XT1_2_2|orf3158	hypothetical protein SF123566_10424
	ATGTCCACTGTTCATTGTTATCTCCTGTTGTGTCGCGTGTTTGTTGTGTTTCTTATTTTTCAACAAACTATGCTGCGCCACGGCAGTCAGGAGATCAATAAACGTGCAGAAATTTCACGTTGA	MSTVHCYLLLCRVFVVFLIFQQTMLRHGSQEINKRAEISR
Clutser13089	XT1_2_2|orf4091	-
	GTGAGTTTTCGTTCATTGATACACATTGTCACTTTGATTTCCCGCCGTTTACCGATGATGAGCCCGCCAGCATTCAACGTGCCGCGCGCGGTCGGTGTGAAATTGCATCATTGTTCCGGCGACGCAGGCGGCAAACTTTTCCCCGCGTACTGGCGTTAG	MSFRSLIHIVTLISRRLPMMSPPAFNVPRAVGVKLHHCSGDAGGKLFPAYWR
Clutser13090	XT1_2_2|orf2974	hypothetical protein
	ATGAATAAACCTAACTTCGGTAATAAGTGTTATATTATTAATATTTCTGACCTGTTATATGGGAAAGATTTACCTATCAATGTGAAATTAAGCGTTAAATATCTTCAAATACTTTCAACTGTGAAAACTGTTGGTATCATAGAACCTATAGTAATTTATATTAATAAAATGTCAGAAAAGATCATACTCGATGGTCATTTAAGAGTTGAAGCATCAAAGGATATTGGACTATCCACTGTGCCTTGTTTGATTTCTGAGGATGAAGAATCTTACAGTTATAATAAGTATGTCAATCGATTACCAGTTATTCAGGAGTATCGTATGATCTTACAGGCAGTGGATGCTGGTGTCTCAGAAGAAAAAATTAGTCAATCTCTTAATATATCAGTAGAAACACTC…	MNKPNFGNKCYIINISDLLYGKDLPINVKLSVKYLQILSTVKTVGIIEPIVIYINKMSEKIILDGHLRVEASKDIGLSTVPCLISEDEESYSYNKYVNRLPVIQEYRMILQAVDAGVSEEKISQSLNISVETLRAKFRLLDGISPETTALLANQHVPQAIFAILRKMKPERQLEAVSTMMSINNFSRKFVLSLLHYTPDHMLINPKDSKLKQQDIAKNFARMEREMAAMEMETKQLENIYGTNNLKLAVIIGHIKKLLSNYSVLNWLVDNNSDYLAQLKKIAAIDSLPVCEDEELR
Clutser13091	XT1_2_2|orf2766	hypothetical protein
	ATGCTGGGTTTTCATTTTTGGCATGCTTTATGCTTTAACAACCCGTCACTACGACACATCGTAGCCCGTGATATCTATTCACGTGGCTTCGTCTACAATTCGCGCTATTTCAGCATTTAA	MLGFHFWHALCFNNPSLRHIVARDIYSRGFVYNSRYFSI
Clutser13092	XT1_2_2|orf1749	integrase
	ATGATTGCGGGTAAGGGTTATCTGTTCCCTGATACCTCATACCCGAAGTTCAGGCGAACAATGAAAGATGTAAAACCGGATCTACCGGATGGACAAGCAACCCACGCATTGCGTCACAGTTTTGCTACCCACTTTATGATTACGGCGGGAGTATCATCACCTTGCAGAGAATACTGGGGCATTCACGGATAG	MIAGKGYLFPDTSYPKFRRTMKDVKPDLPDGQATHALRHSFATHFMITAGVSSPCREYWGIHG
Clutser13093	XT1_2_2|orf2988	hypothetical protein
	ATGAATGAACTTTCTGCAATTTATATGGGAGCACCATCCACGAATTACAAGGCATATTCAATGGCTCAAAAGGCGCTGAAGGAACTTGAGGATATGACTTTCTCTGATGAGGAAATTGATAAATTCCTTCCCACTGAATTGAAACGTAAATGA	MNELSAIYMGAPSTNYKAYSMAQKALKELEDMTFSDEEIDKFLPTELKRK
Clutser13094	XT1_2_2|orf4198	hypothetical protein AB07_3408
	ATGCTTTTCCATCATTATTCCTTTAATACGATTTTAAAAAATAAAGAGGAGATGGCTGCAAATGCAATTTATTGCAGTCATGATTTTTCAGCTGATTTCAGAATCTATATTTAG	MLFHHYSFNTILKNKEEMAANAIYCSHDFSADFRIYI
Clutser13095	XT1_2_2|orf2402	assembly protein
	ATGGCTGTTTACGTTGTTACCGGAAAATTGGGGGCGGGGAAAACACTGGTAGCAGTTGGTAAAATTAAAGACAGGATTATTCGCGGCTGTAAAGTTGCCACTAATCTTGATTTGCAGCTACATAAACTTGAGGGTGTGGGTAAATTTGCAAAATCCCCCCGTGTCATGCGAATTCCCGATAAACCTACGTTAGAGGATTTGGAATTTATAGGCGTGGGTAATACATCTTATGATGAATCTAAAAACGGGCTGCTCGTACTGGATGAGTGCGGGACATGGTTTAACTCGCGTTCGTGGGCTGACAAAAGCCGACAGGATGTTATTAACTGGTTTTTGCATGCCCGAAAAATGGGATGGGACATTATATTTTTAATTCAGGATGTTTCTATTATGGATAAA…	MAVYVVTGKLGAGKTLVAVGKIKDRIIRGCKVATNLDLQLHKLEGVGKFAKSPRVMRIPDKPTLEDLEFIGVGNTSYDESKNGLLVLDECGTWFNSRSWADKSRQDVINWFLHARKMGWDIIFLIQDVSIMDKQARLALAEHVVYCRRLDRVNIPFIGGIYNAIFGGKLPLPKFHLGIVKYGDSQNSLTVDKWLYSGKGLYAAYNTKQIFTDNYDCGVYSYLTPYLSHGRYFKKLGVKGYMKLTRIYFKKYSRILFFVVG
Clutser13096	XT1_2_2|orf2256	-
	ATGGTGTCTTCCAGTAAGTTCAGCATCCGTTTCTCTCATTGCAACATTACAGGCAAGATGACACATTATCACGCCAGTTATCGTCGCAGCTATACCTCTAAAATGGATATCCGTTTGTTGGAAGTAGATCGCTTCCACTGCGTGAACCTGGTGAATTATTGGAAATAA	MVSSSKFSIRFSHCNITGKMTHYHASYRRSYTSKMDIRLLEVDRFHCVNLVNYWK
Clutser13097	XT1_2_2|orf1950	hypothetical protein
	GTGTCACGGCGTCGCGGTATCTCCAGCGTCCTCATTCAATTACTAATATTTTCGACCAGCATTTTTTTGCTGGTCATTTGTTACTTCGGTATTTATATCCTCCGCTCAATAGCGTTAATGCGTTTTATTCCCATTCGTATTTTTAATAAATAA	MSRRRGISSVLIQLLIFSTSIFLLVICYFGIYILRSIALMRFIPIRIFNK
Clutser13098	XT1_2_2|orf3653	-
	GTGCTTGCGCCGCCATCCGGCAATGAATGCCTGATGCGCTACGCTTATCAGGCCTACTCTCGCTGCACAGCCTGTAAATTATTGCGATTTTGTTACATTCGTTACATAACTGCGCCTGGATGA	MLAPPSGNECLMRYAYQAYSRCTACKLLRFCYIRYITAPG
Clutser13099	XT1_2_2|orf3673	putative heme utilization/adhesion exoprotein
	GTGGAAAATGTTATTGTTACGGGGTGCGCACCGGAAAGAGTTGTTGTTGAGAATAACTCACTCAGCGGTGATAAGGCCCGAGAAGCGGCGAAACGGGCTGCTGAATCCCTGAAAAATCAGGTCAGGGAAAAGCTGGGTGAAGGCGGAACTGTCCTGCGCTGA	MENVIVTGCAPERVVVENNSLSGDKAREAAKRAAESLKNQVREKLGEGGTVLR
Clutser13100	XT1_2_2|orf2529	hypothetical protein AF42_01710
	GTGAAAACACTCGCCCAAAAAATGAAAGAGCAAGGGCAATTTCTTGCCAGTCGCGCCGCCAGCGAAGAGCAGCGCGGGAACTACAAAACAGCGCAGGCATTCTGGTTGAAATCGACTGAATACCCCTGCTCTGAGGCCAATATGCATTATCGGAACGTCCGCGTTGACGTCTGTCAGCGCCGAATGAAGGAGGCAGAGGTATGA	MKTLAQKMKEQGQFLASRAASEEQRGNYKTAQAFWLKSTEYPCSEANMHYRNVRVDVCQRRMKEAEV
Clutser13101	XT1_2_2|orf1571	hypothetical protein
	GTGGCGTTTGTTACCGGGCATTTTTGCGTACTCTGTTCCGCCTATCTGAATACGTTGCAATCGGGCGTATTTATCTCTGATTCACTCACGCAAATAGCCAAATCCCCCAATGCAGCTCTGATTAAAAGTGAGTACCGTCATGCCATCTTCTCCTTCAGGTGA	MAFVTGHFCVLCSAYLNTLQSGVFISDSLTQIAKSPNAALIKSEYRHAIFSFR
Clutser13102	XT1_2_2|orf3505	hypothetical protein SF123566_0766
	TTGTGCTACATAGATAAAAAAACGCACCGATTTAAAAAACCGGTGCGTAATCATCACTGGCAGGAATTAATTACTGAACTGACGGAACAGCGCTTTACCTTTAAGCAGTCGTGA	MCYIDKKTHRFKKPVRNHHWQELITELTEQRFTFKQS
Clutser13103	XT1_2_2|orf1472	type VI secretion protein
	ATGTCCGGTTCTTACCAGGAAGAAATGCCCAAAGCTCGTATTAACTTATATTTAGCCCTGCACACCGGTGGGGCCCAGAAAAAAACCGATCTGCCGCTGAAACTGCTGACAGTTAGGGGCTTCTGTCATGGCCGGGAAAATCGTCCGTTGTCTGAACGCGAAAAGGTAAACATTTCGAAGAGCAATTTCGACAGCGTAGGCGACGATCTGCAGGCGTCCCATCCGTTTCGCGATACCAAAGTCATTGTTGAAGACATTGAGGACAAGCCGGGTTTCTTCCGTGTGAAACGCTTTGCAATCCCTCATTTCCAGGTCGATGACATGGACGTCAATCTGTCTGTGGCATCCCGGATGCCTAAAGCAAAAGCATAA	MSGSYQEEMPKARINLYLALHTGGAQKKTDLPLKLLTVRGFCHGRENRPLSEREKVNISKSNFDSVGDDLQASHPFRDTKVIVEDIEDKPGFFRVKRFAIPHFQVDDMDVNLSVASRMPKAKA
Clutser13104	XT1_2_2|orf0519	hypothetical protein V172_04320
	ATGCCGAACATTGTTTCACTCCATGCCAGGGAAGATGATAAATCCGGTAATAATGCTGTTGTCAAAATGGATGTTATATTTTTCTGGGCACTTTTTATGGAGTGGGTATCTTATTTTTAA	MPNIVSLHAREDDKSGNNAVVKMDVIFFWALFMEWVSYF
Clutser13105	XT1_2_2|orf0288	hypothetical protein
	ATGCAGCATTTTATTCCGCTCTTTGTACCGTTATTTTATGCTGACAAATGTGCTTTTTTTTGTTTATCTATAGTGAAAAGCAGAATATTATCTTTTCTTAATCGACTGAAATATAGAGATTTTAGTCTGATTTTGCTTAAAAAACTGCGCTAA	MQHFIPLFVPLFYADKCAFFCLSIVKSRILSFLNRLKYRDFSLILLKKLR
Clutser13106	XT1_2_2|orf2241	hypothetical protein CFNIH1_18545
	ATGATAAAACCAACGGACTATGAACCTGAACCAGGTCTGGGGAAACATAGCTGGCCACAGGTAATTAAATGGCTACTCATCATTCTGGTCATTTATGCAGTATGCAGTGTTTTTATTTCAAATCCTTTTTCTATTTTTGTGGACAGAGTAACTCCCGTAGATTACTCAAGAATAATGTATTTTCATGGCTTGTCTGTAGGTCTTGCTGGTCTGACTGCTCTACTGGTTAGTCAGATTTATGGTCTTGACGGAAAATTCAAAAAAATTATTTTCTATTGCACAATCGCCACAATTTTAATTGGTGTAAGTGGTGGTGCGATCAATCGTTCTATGGAATACAGCAAGCTTGCATTGTGGTACCAAATTCTTTCTTTTTTATCGCTTGATGTGATACTGATA…	MIKPTDYEPEPGLGKHSWPQVIKWLLIILVIYAVCSVFISNPFSIFVDRVTPVDYSRIMYFHGLSVGLAGLTALLVSQIYGLDGKFKKIIFYCTIATILIGVSGGAINRSMEYSKLALWYQILSFLSLDVILITMLSGLILSKNKELKSSRTYYLVIAASCTAVIAALIGDLAGFILDFGDWLGILGWYAGKIGYTLPEWQDNLLRSHSDMMVVAVIGLILSAVTWRYGRYLSGYAAKIKATGEWLVIFGLVAVVIILVVSGFGGSHLQIPHIFTEKGFFEPRGHSVAGIDLGDFTIGTFILCGGLLLIGAILFGKGKNGVKLNKSSKYTLMGIFLTWCSIVITVAGMGFLEEYRADLYNSANPVPLGEYGFAFRMLHLDVSLILFPAIMVVMLFAQHL…
Clutser13107	XT1_2_2|orf2524	-
	ATGTCACCTGATACAAAAGCGTTAGTTGATGCAATTGATAGTTTGAAACATACTGATTCATTTTTGAAGTCATATATATATCCACTTCTTCCCGCAATTATAAGTACCCTTGCTGGTTATTTTATTGCATTATTTAATTTTAACAGGCAGCAAAATAAAACATCAAATGACAATAAAGTGAAAGATGTAAATAAATTCCTTATCGAAGTTCAAAGCGCTTTCATATCATTGATTGAAGAAAAGAAAAAATATCAATTTCTGATTTCTAATGACCCTCAACCTCAGAATAGGCTAGTTCAGATTAGGGAGATTAATACTGTTTTTCCAGACGTGGAACGTATTGAAAATATGGTTTTTTTAGGGGTTTCATGTCAAAACTCCGGATGGTCTGATATGTCG…	MSPDTKALVDAIDSLKHTDSFLKSYIYPLLPAIISTLAGYFIALFNFNRQQNKTSNDNKVKDVNKFLIEVQSAFISLIEEKKKYQFLISNDPQPQNRLVQIREINTVFPDVERIENMVFLGVSCQNSGWSDMSKINRMVWGYKKVVSLISKRNEIRNEIFKRLKYDKQNNLIYDFTPVDVQPYYQEGMKVTEAMIKSIDDVLIDMSDFLDNINISINIALPLNSDDIILPNQMRNQNDNLALERICSPDFEVWASLISGNAALIKEAYKNNNLY
Clutser13108	XT1_2_2|orf4711	metR domain protein
	TTGCTGCGGTTCGTTGCAGGCCTGCAGCGCGCGACCGATTTGCGGCAACACCTGGTTTGCCAACTGCAGCAAAATTTCGCCCTGCGGCGTAAAGCGCAGAGGCTGACTTTTACGGATAAAAAGACGAAAGCCGAGGCGTTGCTCCAGATCGCTGAACTGGTGAGAAAGGGCGGATTGGGTCTGATGCAACGTCGCCGCTGCGGCTGCCAGCGAACCACTATTCCGCAACGCCTGGAGCGTTTTCAGGTGTTTAATCTCGATCATGAAAGTCCTTCACTTCGGCATGAACAAATTGCGCTTGAGGAATATACAGTAACCGCCAATTATGGATGTGTAAACATCTGGACGGCTAAAATCCTTCGTCTTTTAAATTTATGGTGCGTTGGCTTCGTTTCCTCA…	MLRFVAGLQRATDLRQHLVCQLQQNFALRRKAQRLTFTDKKTKAEALLQIAELVRKGGLGLMQRRRCGCQRTTIPQRLERFQVFNLDHESPSLRHEQIALEEYTVTANYGCVNIWTAKILRLLNLWCVGFVSSPQSLTSVSSWG
Clutser13109	XT1_2_2|orf1461	-
	ATGAATTTGTTAATATCCGCACATGCCAGCAATAAAAGTCCGCGCAAAAGAACAGAAATAAAATATCATTATTTAAAAAGAGTCAAAATCCGCCGCGCTACCCGCAAAATGGGTCAATAA	MNLLISAHASNKSPRKRTEIKYHYLKRVKIRRATRKMGQ
Clutser13110	XT1_2_2|orf4422	hypothetical protein
	ATGTGCCAGCTTTGCGTCAATAGGGGTGTCGCAAAAAAGCAAACGTTTAGCTCCGCGCATAAAAAACGGGTGATAAAAAAAAGCAAACGATTATCCAGCGATCATACGTTGGTTTTCAACTGA	MCQLCVNRGVAKKQTFSSAHKKRVIKKSKRLSSDHTLVFN
Clutser13111	XT1_2_2|orf4474	MULTISPECIES: taxon MazF toxin-antitoxin system, toxin component, MazF family
	ATGACGTACATGATGGCAGGCATACCTGTGAAGAATGTGGGTAACTTTGTGGGAGATCTGACAGCAAACAGGGCAGAACTTCGAGATGCGATTGATTTCCTGCTTAATGGCTATTAG	MTYMMAGIPVKNVGNFVGDLTANRAELRDAIDFLLNGY
Clutser13112	XT1_2_2|orf1807	pglJ
	ATGAATAATAAAAAAATACTGATGGATATTAGTTGGTCTAACATGGGGGGGATTGGTCGTTTCACAGACGAGATCTCGAAGTTATTGACTGGAATATCATGTGCAAAAATATATAAAAAATGTGCTTCTCCTTTTGCCCCACTTGGACTTGCTGTAAATATCCTTTTTCAGGGAAAAGTTGATTTGATTTTACTTCCTGGCTATATACCACCACTTTTTTGTTCAAAAAAATTTATAGTTACAATACATGATTTAAATCATCTTGATTTGAATGATAACTCGTCTTTTTTTAAAAAGCTATTTTATAAATTCATAATCAAACGGGGCTGTCATCAGGCTTATAAAATATTTACGGTTTCAAATTTTTCTAAAGAAAGAATAGCAAAGTGGTCGGGAGTT…	MNNKKILMDISWSNMGGIGRFTDEISKLLTGISCAKIYKKCASPFAPLGLAVNILFQGKVDLILLPGYIPPLFCSKKFIVTIHDLNHLDLNDNSSFFKKLFYKFIIKRGCHQAYKIFTVSNFSKERIAKWSGVEPDKIVTVYNGVSDEFNIDVQPMDLGYEYLLCVGNRKTHKNESRILSAFSKAEIDPSIKLVFSGNPSSDLEKLIVQYGISDRVNFLGFVSESNLPSLYKGSLGLVFPSLYEGFGLPVVEAMACGVPVLTSTTSSLPEVAGEAAILVDPVSVCAISDGITKLVNDTKLREHLVHEGLLRAKKFSWKNVVNEIEMVLTEACNETK
Clutser13113	XT1_2_2|orf4426	-
	ATGTTATTTGCATGGTTATTTTTAATAAAAAAAACGATAACAAATAATCTAATAAAAAGATGCATATGGATTACCTGTTATGTTTATCCTAAATTATTCGTTAAGAAATTTAATGAATTTCTTAAACACGACCAGGATAATGCTCATAAAAAATTACTACTTATTGATAATAATGTTATGAAATAA	MLFAWLFLIKKTITNNLIKRCIWITCYVYPKLFVKKFNEFLKHDQDNAHKKLLLIDNNVMK
Clutser13114	XT1_2_2|orf1599	-
	ATGAGCGTGACGCCGCCTCGCGAGATGCCGTCGCTCGTACTGCGTAATCCCTGCAACCGCCGGTTTTTTAGCCGCCCGGCGGTTGCGTTTATTGTTATTTACATAAATCGGCATCATGATTAA	MSVTPPREMPSLVLRNPCNRRFFSRPAVAFIVIYINRHHD
Clutser13115	XT1_2_2|orf2786	-
	ATGAATATATTGAAATTACTGGAAAAATATCCCAGGCATAAAAAACGGGAAACTCTCGGCTCCCGTTCTCACACCACCCAGAATCTGGATTACATGTTTTCGATGATCGCATAA	MNILKLLEKYPRHKKRETLGSRSHTTQNLDYMFSMIA
Clutser13116	XT1_2_2|orf1341	mechanosensitive channel MscS
	ATGCTATCCAACATCGCCGCTGGTGTATTGTTGGTTTCCCTGCGACCTTTCCGCGCCGAAGAAATCGTGCAGATTGGCACTGTCACCGGGACAGTTGAAAAAGTGCATCTTTTCTCAACCACCCTACCCACCGCTGATAGTAAAGAGCTGGTGATCTCTAACGGCAAAATCATCGCTGACAATATTGCCCCCCGTTTCGCCGCACCGACCAGGTCGATTGTCGATGAAAATACGCTGACCGGGGGGTATTTCCTCTGCTGGGCCGCATTAGCGTTGATTAATAGCTTAAAAACCCACTCTTAA	MLSNIAAGVLLVSLRPFRAEEIVQIGTVTGTVEKVHLFSTTLPTADSKELVISNGKIIADNIAPRFAAPTRSIVDENTLTGGYFLCWAALALINSLKTHS
Clutser13117	XT1_2_2|orf1986	-
	ATGTTCGCGAAATGGCAACAGCACAAAGAGTCCGGCAACGTATGTCACCAATTTTATAAAACAGCGTTTCTTTTTAATCAAAGCGGCGGGCTAAAATTGCGAAGCAGCCAGCAGTTTCTGCTGCTGGCCTAA	MFAKWQQHKESGNVCHQFYKTAFLFNQSGGLKLRSSQQFLLLA
Clutser13118	XT1_2_2|orf1219	-
	TTGATCACCACTTTTGATGACAACGTCATAGCTAACTTTCATCGGCACATCCTTGATTTAGTAACCTTTGGTTATTATTTTTTCATCTTCTACTCATTGACACCGATTTTTTACACCAAAAATATCAAATTGCAAGTGTGTGCTGCGCGCAATGCTTTCCCCGCCACGCCTGCCCGCTTTATGGGGCGGTTTTAA	MITTFDDNVIANFHRHILDLVTFGYYFFIFYSLTPIFYTKNIKLQVCAARNAFPATPARFMGRF
Clutser13119	XT1_2_2|orf4617	MULTISPECIES: hypothetical protein
	ATGCTGCGCGTGCTGGATTCACTACGTCCGGCGCTGGCCCTGCTGTTGGCCTTCATGGTCGTAGCAGTGGATTTCACCAGCTACCTGCTTTCGGTGATTGGCGACGCCTTCTTCGTTGGCGCTCTTCTTCTCCTTGTCTGGCCTGCCCTCAAGTCAGCTAACCAATCAGCGGATCACCAGTAA	MLRVLDSLRPALALLLAFMVVAVDFTSYLLSVIGDAFFVGALLLLVWPALKSANQSADHQ
Clutser13120	XT1_2_2|orf2787	-
	ATGCTTTCTGTTATCAAAAACAACCCGCAACTACTTTTACAACTCATTGATTATCAAAAATTTGATTTTAGTTTGGGGAAGCATTTTCGCCAAGAATCCATGTTTTTTCACACCAGTACTTTCAACACACTTCCATTAATGGCAGACCTCGATGGTAAGATTTCACTGTCGCTGACGTCTACTATGAGCGAAGAGTGGTAA	MLSVIKNNPQLLLQLIDYQKFDFSLGKHFRQESMFFHTSTFNTLPLMADLDGKISLSLTSTMSEEW
Clutser13121	XT1_2_2|orf0316	hypothetical protein
	ATGTATGCCAGTGTCCTGGTGGCATATCCTTCACCATACAAAATGCAGCCAAAGTCGCAAGTGAAATTAATCAATGATAGCGAAGCCATCAGTAATGCGACTTATCCCGCTGCGCAAGCAAGCAGAAAGTCCGCGGTAATTATCAGGGAATTTGAGTTATGA	MYASVLVAYPSPYKMQPKSQVKLINDSEAISNATYPAAQASRKSAVIIREFEL
Clutser13122	XT1_2_2|orf2662	hypothetical protein CFNIH1_16720
	TTGCATATTTACCGCGGCGAAAAAAACGGTGAATCGTTCAAGCAACTTTATTTTTTATTTTTTAAGATTGTTTCCGCATTTGCGCAAACCCGCGAGCGACACGGGATCACCACAAAAACTATCGGTATAAACATTTGTTCCGAAAAATGA	MHIYRGEKNGESFKQLYFLFFKIVSAFAQTRERHGITTKTIGINICSEK
Clutser13123	XT1_2_2|orf3438	hypothetical protein
	ATGCAAGCAGTCGCCTCTTTTTTCTGGCTGAAAAAAGAGTTTCTTGCGACGCGCGGAATGTTAATTAAATCTCGTATAACGTTCTTTGGTTCGAAAGTATCCTTATTTATTGCCGATTCAACAGATATTTTCTGTATTTATTTGAAGCATTAA	MQAVASFFWLKKEFLATRGMLIKSRITFFGSKVSLFIADSTDIFCIYLKH
Clutser13124	XT1_2_2|orf4585	hypothetical protein AB06_2770
	ATGATGGGGTACATCGTCGCCACGCGCGCGCGCATGAACAACGCCCCGTCATTGTTGCAGGTTGCTGACAACCCTTATCCATCGCATCAGCCTGCCATTGCCGCAATGATATTCGCAGTCATTAAACTGGCGAGGCAAATACATGGCCACTAA	MMGYIVATRARMNNAPSLLQVADNPYPSHQPAIAAMIFAVIKLARQIHGH
Clutser13125	XT1_2_2|orf0254	alcohol dehydrogenase
	ATGAAAGTCAAAGCTGTTTACATCAATAAACCTGGTGAAATTGAAACCCGTTGGGTTGATTATCCGGAAAAGAAAGATAATGAAGTACTAATAAAAGTTGATGCTGCTGGGATATGTGGCTCTGATATTGGTGCATTTCGTGGTACTAACCCATTAGTAACCTATCCACGTATTATTGGACATGAAGTCACAGGCATTGTTATTAAACAAGGCAAGGGCATGCCAGCAAATATTAAAGAAGGTGATCGCGTTATTGTTGATCCTTATATTTATTGTGGTCATTGCTACCCTTGCTCAGTAGGCAGAACAAATTGTTGTGAAAATCTAAAAGTAATTGGTGTACATATTGATGGCGCAATGCAGGAGGTGGTTGCTCACCCCGCACATTTAATTCACAAA…	MKVKAVYINKPGEIETRWVDYPEKKDNEVLIKVDAAGICGSDIGAFRGTNPLVTYPRIIGHEVTGIVIKQGKGMPANIKEGDRVIVDPYIYCGHCYPCSVGRTNCCENLKVIGVHIDGAMQEVVAHPAHLIHKIPDDVASEMAPLAEPLTIALHALHRAKLTAGEHIAIIGAGAIGLMAALSALRYGATPILIDIVDERLQYAKSLGVPYVINPSNIRVIEAIKEITQGTMAQVVVEASGANSAIRETLDLASFAGRIAFTGWPKQETSLPTNLITFKELDLRGSRTSAGEFEEALQMLATLNINPADVVSKVVNIDDVPDAVKELDQYPERYLKINATFH
Clutser13126	XT1_2_2|orf2535	-
	ATGGTATTGACACCTGAAGATAAGAAGCTGGTTGGCTGGCCGTGTGAAGACGGTTCTGAGATGTCAACGGTTGCGTGTATGATTGCAAATGATCGTGCGTGTGGAGATCTTACAGGTCCGGTGACTCTTGATTACATACTTGGTAATGAGGATAAACATATATCAGGAGTTTCCGTACGTTTTCTGGTTTCGGACGATACAGTTTCTGAGCTGGTTAATAACTATAACGATATTTATTACACCGATGATCAATCTTCAACTGACAATCAATATTGA	MVLTPEDKKLVGWPCEDGSEMSTVACMIANDRACGDLTGPVTLDYILGNEDKHISGVSVRFLVSDDTVSELVNNYNDIYYTDDQSSTDNQY
Clutser13127	XT1_2_2|orf3021	hypothetical protein
	ATGTTTTTTAGTCTGTTGTTAAAAACGAGATTATACCGTAACCCTCATCACTACACACCTGGAAAGCACCGCGAAACGGAAGTGATGACGCGCGGCAGTTCACAGGCTGGATATTCTTTTCTTCAGTTGCTCAAAAAGCTGATATTCTGA	MFFSLLLKTRLYRNPHHYTPGKHRETEVMTRGSSQAGYSFLQLLKKLIF
Clutser13128	XT1_2_2|orf0631	hypothetical protein
	TTGAGCAAGAAAAAAACAAAAAAACGCCAGCCGCAGGCTGAGCCGCAAAAACAGAATACGGCGACTTTCGGTTATGAAGAAATGCTGACAGAACTGGAAGCGATTGTGGCCGATGCCGAGCTACGGCTCGAAGATGAAGAAGCCGCCTGA	MSKKKTKKRQPQAEPQKQNTATFGYEEMLTELEAIVADAELRLEDEEAA
Clutser13129	XT1_2_2|orf0493	-
	GTGAAAGAGATAAAGCGACTCGAAAATGCAAAACTGAACGCAAAATCCGCCAATTTATGCAAACTGTGGGGGCATACTACCAAATCAGGTATATCTGGCAATTTATTGCGCAGAATCGGCATCATGTTTTGA	MKEIKRLENAKLNAKSANLCKLWGHTTKSGISGNLLRRIGIMF
Clutser13130	XT1_2_2|orf1229	MULTISPECIES: hypothetical protein
	ATGTCAGATGCAAAATCAATCCCGCTGCATGACGCACAAAACTTACAAAATCAAACTGTATTGCTAGACGCTGGTCAGTTCAACGCGCTTGTAACCATGATGCAGCTATCCATGCAAAACATGATTCGTACAGCGATGTTAGACACCATGTCAGTAAAAGACTTCGCCGCCGCCCGTGGCGTTAGCGAGCGTCTGGTCTGGCAATGGATTGATGAGGGCGTCCTTCTCAAAGCTCCCACCAAAGATGTTACCAGCAAAGAAAAAGCCGCTAAGCGTAGCCGCACCCTTATCAACGTCAAAGCATGGCGTGACAAACTGACCCAGCAAGCTATCGATTGCCGTTATATCAACTAA	MSDAKSIPLHDAQNLQNQTVLLDAGQFNALVTMMQLSMQNMIRTAMLDTMSVKDFAAARGVSERLVWQWIDEGVLLKAPTKDVTSKEKAAKRSRTLINVKAWRDKLTQQAIDCRYIN
Clutser13131	XT1_2_2|orf2984	hypothetical protein AC56_2309
	TTGTTCAAAACAATCACATTGCTGGAACAGGGTTCATCCCTGTTGATGATGGATTTATCCATGAAGAATTGCGGCGACAGCCGCTATGAGGTAAATGGGAAACAATTTCAACTTTAA	MFKTITLLEQGSSLLMMDLSMKNCGDSRYEVNGKQFQL
Clutser13132	XT1_2_2|orf4731	-
	ATGTTGCTATCCGTCATGTTGTCGATTACTGCGGCGCAAGCGCTCACAATAATCGTCATCAATTCGGATAAACCGTATGTCAAAAATAACCGTTACCTGTTTTTCGCCCGTATTTTTTTGTGCGGTACAGCCGAAAAAATGGTCTAA	MLLSVMLSITAAQALTIIVINSDKPYVKNNRYLFFARIFLCGTAEKMV
Clutser13133	XT1_2_2|orf2817	hypothetical protein
	ATGCTTAACTTGTTTAGGCAGCTACCAGAGGCAGAGCAAGAGCGAATGATCGATACCTTTGCACTGCGGTTAAAGGAAATTGATGATTACGTTGAGAAATATCTTCGTGGTCGTTTTAAGGCTAACGATGTGAACTAA	MLNLFRQLPEAEQERMIDTFALRLKEIDDYVEKYLRGRFKANDVN
Clutser13134	XT1_2_2|orf1649	hypothetical protein
	ATGCACCACAATCCGGACGGCATTCCATACAGTATTCTCTTTATCGTAAACCATCGGATTGTGAGAGAAGCGCACAGTAACACCTTTTTTGCACCAGCAAAAGCATCAATTCCACTTGCCTGA	MHHNPDGIPYSILFIVNHRIVREAHSNTFFAPAKASIPLA
Clutser13135	XT1_2_2|orf1406	hypothetical protein CFNIH1_23590
	ATGAATAAATCCGTCATCGCTTTGCTTATCCTCGGGAGTTCGCTGCCGTTGGCCATCTGCGCTCATGCAGAAACGGGAGACCATACGTTGCCGCTGCGGACGTTAATTGTAGATGCGTTAAACACGCAACCTTCTGTGGCCATTGCCTCCTGGGAGACCGAAATGCGTCACCAGGAGACAAACATGAGCAAAGCTTCTCTCTATCCGACGTTGGACGTTTCGTCAGAAGCCATCCATAAAAAAACGGACGAACATGATAATGAGCAGAACGTAGAGAATAAATTAACCCTCGCTTACCGAATTGCGGATTTTGGCGTCAGAAGCAGCAATATTTCTAAGTCTGAGCAGCAGGAAGAGGCCAGTAAGTACGATTTCCAACAAGAGTTGCTTACAACCGCA…	MNKSVIALLILGSSLPLAICAHAETGDHTLPLRTLIVDALNTQPSVAIASWETEMRHQETNMSKASLYPTLDVSSEAIHKKTDEHDNEQNVENKLTLAYRIADFGVRSSNISKSEQQEEASKYDFQQELLTTAQKTADAYLSVEKTRQILAVIDDEKIFYKQMLNDFSELIAAGAAMQSDIRKVQVSIDSLSTQELNFRAQLDTQLMMLRNLTGDNVTAENLGKLPDFFNKYPFIADKDAVYKKIMQDNPTYLSLTKAISAANAEYSAAKSANYPVVDFNAHYTDNNPSKDAQQDDYEDELQVGVKVGFNIFNGFKNQSEAAKFSAKYTQAKLGLDDFIFKTRNSVDASVSKYMTGKDSLAISKRSYENAGKLIELYKEEFKLGQKSLLDFISSRNEHY…
Clutser13136	XT1_2_2|orf2398	GCN5 family acetyltransferase
	ATGGAAATAAACGTCACGACACCGGTCTTGCTGACCGAAGGGCATGATCTCCAGCCATTTGATTGTGGTAATGACGTGTTAAATGATTGGCTACGTCGGCGGGCGATTAAAAATCAGTACCTCAACGCATCGCGCACATTCGTCATTTGTCTTGAATCTACTCAGCGTGTTGTGGGTTACTATTCCATTGCAACCGGGTCCGTGAGCCATGCTGATTTAGGCCGTAGTTTACGTCAGAATATGCCCGATCCGGTTCCGGTCGTTCTGCTGGGACGTCTTGCTGTTGATGTCTGTACTCAGGGGCATAGTTTCGGAAAATGGCTACTTAATGATGCGGTACTGCGAATTTCCAACTTAGCCGATCAAGTGGGCATCAAAGCCATCATGGTACATGCTATT…	MEINVTTPVLLTEGHDLQPFDCGNDVLNDWLRRRAIKNQYLNASRTFVICLESTQRVVGYYSIATGSVSHADLGRSLRQNMPDPVPVVLLGRLAVDVCTQGHSFGKWLLNDAVLRISNLADQVGIKAIMVHAIDGKARAFYEYFGFVQSPIAANTLFYKI
Clutser13137	XT1_2_2|orf1800	CDP-glucose 4,6-dehydratase
	TTGAAGGTCTATGGGAAAAAGGGACTGCCCCTTGGAAAACGTGGGAGTGATATCATGATTGATAAGAGCTTCTGGCAGGGCAAGCGTGTATTTATTACCGGTCATACGGGGTTTAAGGGGGGGTGGCTTTCTCTTTGGCTAAGTGAAATGGGCGCAACGCTAAAAGGGTATTCCCTTGATGCCCCCACAACCCCAAGTTTATTTGACATTGCCAATATCAGTTCGCTGATGGAGTCGGAAATAGGTGATATTCGTGATTTTGAAAAATTACGTGGCTCAATAGCATCTTTTAAGCCAGAAATTATTTTCCATATGGCAGCACAACCTCTTGTCAGACTGTCTTACAAAGAGCCTATTGAAACTTATTCAACGAATGTCATGGGTACAGTGCATTTACTT…	MKVYGKKGLPLGKRGSDIMIDKSFWQGKRVFITGHTGFKGGWLSLWLSEMGATLKGYSLDAPTTPSLFDIANISSLMESEIGDIRDFEKLRGSIASFKPEIIFHMAAQPLVRLSYKEPIETYSTNVMGTVHLLEAVKQVGGIKAVVNITSDKCYENREWVWGYRENEAMGGYDPYSNSKGCAELVASAFRRSFFNPQNYAHHGVGLASVRAGNVIGGGDWAEDRLIPDILRSFENDQQVVIRNPHSIRPWQHVLEPLSGYIVVAQKLYTDGVKYSEGWNFGPREEDAKTVEFIVDKMVTLWGEGASWLLDGEDHPHEAHYLKLDCSKAHMQLGWHPRWALVETLGRIVKWHKAWIIGSDMLEYSKREIHDYMTTTTFS
Clutser13138	XT1_2_2|orf1230	repressor
	TTGCATCTGACATATCGCATTATCTCCTGTTGTTTGAAATGTAGTGCAGTGGTGTGCATCTTGGTCGATGAGCACCAATATAGATCGCTAAATTTTGGTTGTAAACAAAATTATTGTTGGTGTGATATGTCTAAAAATGATGTTAATGCGCCTGCCGCATTGGAACGAGTCCTTTCTGCATACGGCTTTAAGCAGCAAAAGGAACTAGCCGAAAGGCTTGGTATACATGCAAACAACGTGAGTAGTTGGCTTGCAAGAAACGTAATCCCAAGCAACGTTTTCGTTGAGTGTGCTCTTGATACGGGGGCTGACCTGCGATGGCTAATTAATGGTGAGCTTGCAAATGCAAGATTTGAGGTGGTGAAAGCTAAACTCAAAGGAAAGCAACTCTATGATGAA…	MHLTYRIISCCLKCSAVVCILVDEHQYRSLNFGCKQNYCWCDMSKNDVNAPAALERVLSAYGFKQQKELAERLGIHANNVSSWLARNVIPSNVFVECALDTGADLRWLINGELANARFEVVKAKLKGKQLYDEIMANGGRAVLRRILDAYGFTLQKELGDLLGISSGTISTWVRRDFFPGDVVVTCALDTGVSLEWLSTGKGQMRNSNDGEPANALTIRKCRLEAGELKDIGRWTPDISMAPSNTDDLVFIDGVSTSWLVDSSNSKIGNGRWLIGIDGALDVFDVIRLPGGKVRLSNKSAEFECNLSDITPSGAVIFTLEKHV
Clutser13139	XT1_2_2|orf3811	hypothetical protein
	ATGAAACTAGCTATCTATGGTGCGGGTGGTCTCGGTAGGGAAACGCTTCAGCTCGCACAACAAATACATGCTTCAAATTACTGTTGGGAAGAGATTTGTTTTATTGATGACATAAATAGCAATCGACAGGTTAAGAAATATCCTGTTCTAAAACTGGACTCAATTACACCTGATGAATTCGAGATTGTTATTGCGGTTGGAGAACCATCGCTGCGTGACTCATTATTGCAAAAAGTTTTAGAGCGAAATTTCACGCTTGCTACATTGGTACATCCTCAAGCGAAAATTAGTGATGATGTTTTTGTGGGCGTAGGAAGCATTATTTTTCATGGTGTGTTTATTTCCTGTGATAGCGTCATTGGTCAGAATGTCCTCCTGCAACCAAATGCTAGCATAGGG…	MKLAIYGAGGLGRETLQLAQQIHASNYCWEEICFIDDINSNRQVKKYPVLKLDSITPDEFEIVIAVGEPSLRDSLLQKVLERNFTLATLVHPQAKISDDVFVGVGSIIFHGVFISCDSVIGQNVLLQPNASIGHDCFIGKNSVVSSFANFAGNVKVGERVFIGMNAVIREHTDIGDDSVISMGAAVFSDITSAVIVVGNPARIVRHNESKRVFK
Clutser13140	XT1_2_2|orf1158	-
	GTGAATTATTTGATAGAAACGCTCACCTCCGGAAACGAACGACAAGCCTATAACGCCCCAATCAATCACATAAAAATCAAACAGATAACACTTTTTATATCAACATTATCACTACGCTTTTTGCACCTTTCCTATCGCGCAAAAAAACAAAACCCGCAACAAAAATAA	MNYLIETLTSGNERQAYNAPINHIKIKQITLFISTLSLRFLHLSYRAKKQNPQQK
Clutser13141	XT1_2_2|orf0909	hypothetical protein
	GTGATCAACCCGAAAGTTGATTTCACCTATCAATACCTCTGGGATCCCAACTTTAGCAATCTGCTCAGTGCCCTCACCAGCAAACAATCGCAACAGCACATCGCAAAGTGTAAGTAA	MINPKVDFTYQYLWDPNFSNLLSALTSKQSQQHIAKCK
Clutser13142	XT1_2_2|orf3805	AMP-binding enzyme family protein
	ATGGCATTCTGGCACACTGAAAATATTTCATCTACGCAGCCTGCCTTAGTGGACTCTTCCGGCATCAATTTAACCTATGGTGAGCTTACTGACTGTGTACAGGCAGTTGCTAAGGATATACCTGAGCGAGCATTAGTATTTATTTTTTGCAATAACGACTGTGAGACTGTTATCGGTTATCTGGCATGCCTTAGAAAAAATGCTGTCGCATTAATGCTCGATAGTGATCTTGATAATGAACTTCTTTCTAAGCTGATTGATACGTACCGGCCAACGCTGCTTTGGTGCGCTGATGGAGAACATTATCGATTACAACCAACTGGGCTAACACCATGGCCAATGCATGAATCACTTGCACTATTGGTGACAACATCAGGCTCAACAGGTAGCCCAAAACTG…	MAFWHTENISSTQPALVDSSGINLTYGELTDCVQAVAKDIPERALVFIFCNNDCETVIGYLACLRKNAVALMLDSDLDNELLSKLIDTYRPTLLWCADGEHYRLQPTGLTPWPMHESLALLVTTSGSTGSPKLVRLSQRNLESNASSIKRYLEIESRERGLVNLPVNYVYGLSIINSHLSAGATLLLTRDSVMQREFWQFVHTEQASSLSGVPYTWELLKRLRFMQMNLPYLRTLTQAGGKLAPATQQEYTDYAEQCGKKFIVMYGAAEATSRMAWLAPEHARCKYGSIGRAIPGGEFLLLDANGQVITTPDTEGELLYCGENVALGYAQCGEDLALGDIFGGTLHTGDIARFDSEGFYTIVGRKKRFLKIFGNRVGLDEMEALLKTAFPGVACACEGR…
Clutser13143	XT1_2_2|orf4104	hypothetical protein AF42_04302
	ATGAAACTTAACTCAAAATGCAGTAGCGCTGGTGTTCTTCCCGGCACGGTTGCGAAAAAGTGTAATGAGCTTTGCGTGGTGGTGTTGATGCCTGCATGGCCGCAGGGTTTTGCGCAACGGGAGAGCGGCTATGTCTACTAA	MKLNSKCSSAGVLPGTVAKKCNELCVVVLMPAWPQGFAQRESGYVY
Clutser13144	XT1_2_2|orf2530	hypothetical protein
	ATGACCGGGAAAACACTTGCAGAGTTACTCTGTGAACGCGTGACAGAGTTCGCCAATTCTCCCAAAGCAATTGAGATGATCGACGTGGGCATTGAAAAGATGTTCAAGAGCGTTGTTGATGATTGTTTTGGTCGCTACGACGGCATGTCCAAACTGGTCAAAGAGTCTGTTAAAGCAGCGCTCCCGGGCGACATTTCTAATCTTTTCGAACTGAAACGCTACAACGCCATCATTGCTGAAAGTATGAAACATCAGTGGGAATGCGCCGGTCTGGAAGACGATATGAAAGCTCGTCTTGGCACTCTTCTGGATGATACGCTCAAAGAGCATGACTTCCCTCCAGTGATCCTCCTGTCTGACTTTATGGAAGCCTTCATGGATGCCCATCATGAAGAAGCC…	MTGKTLAELLCERVTEFANSPKAIEMIDVGIEKMFKSVVDDCFGRYDGMSKLVKESVKAALPGDISNLFELKRYNAIIAESMKHQWECAGLEDDMKARLGTLLDDTLKEHDFPPVILLSDFMEAFMDAHHEEAFENGWEAPKVIYKENNHIQGFHHLFFDKAPGESSSFHTRSEYDLQYRIAISTRDGEVFQTKNNWQEDINIPLGQVYSAVLDGKPASKEIAPNRFERMVQSLYYGMSKIAIDCDPEDISYPCND
Clutser13145	XT1_2_2|orf1620	-
	ATGGCGACGCAACGCGTCTTATCCGGCCTGGCGATGCACGTGACGTGTAGGCCCGATAAGCGTAGCGCTATCGGGCAATATCTGGTTATTGCATACCGCGCGTTTGCAAAAACAAAATAG	MATQRVLSGLAMHVTCRPDKRSAIGQYLVIAYRAFAKTK
Clutser13146	XT1_2_2|orf1808	GDP-mannose-dependent alpha-(1-6)-phosphatidylinositol monomannoside mannosyltransferase
	ATGAGATCGAAATGGTACTTACAGAGGCATGCAATGAAACTAAATGAGGCAAAAATATCTCTTGTTCATGAATGGCTATTAAGCTATGCAGGTTCTGAACAGGTTTCATCTGCAATATTACATGCTTTCCCTGAGGCTGAACTATATTCTGTTGTTGATTTTTTAACAGATGAACAAAGGAGTAATTTTCTTGGAAAGCATGCAACAACTACATTTATTCAAAATTTGCCAAAAGCAAAAAAATTATACCAAAAATATTTACCATTAATGCCTTTGGCTATTGAACAGCTTGATTTATCTGATGCAAACATCATCATTAGCAGCGCTCACTCTGTTGCAAAGGGCGTTATTTCTGGGCCAGATCAGTTGCATATAAGTTATGTTCACTCGCCAATCCGA…	MRSKWYLQRHAMKLNEAKISLVHEWLLSYAGSEQVSSAILHAFPEAELYSVVDFLTDEQRSNFLGKHATTTFIQNLPKAKKLYQKYLPLMPLAIEQLDLSDANIIISSAHSVAKGVISGPDQLHISYVHSPIRYAWDLQHQYLRESGLNKGIKGWLAKWFLHKIRIWDYRTAHGVDHFIANSQYIARRIKKVYGREASVIYPPVDVENFEVKDKKEEYYFTASRMVPYKRIDLIVEAFSEMPDKKLVVIGDGPEMKKIKSKVKDNIKLLGYQPFSVLKEHMQNAKAFVFAAEEDFGIIPVEAQACGTPVIAFGKGGALETVRPIGTEGPTGIFFKQQTVVSLHAAICEFEKASSLFTSQACRDNAERFSRSRFNKEFTNFVDEKWNLFKAEQIIKR
Clutser13147	XT1_2_2|orf3541	-
	ATGACGTGGCATCATTTTTACATTTTAACAGATAAGTACAGTTATTTGAAATCGGACAATTTCTTTATTCTTCGGGCAATCATCGGGTTATCTTCATTAGCTATCGCAACGACAGGCAACAACCGCCAGGATGGCGCGATAACCAGGAATAATCTTAATATTTATTAA	MTWHHFYILTDKYSYLKSDNFFILRAIIGLSSLAIATTGNNRQDGAITRNNLNIY
Clutser13148	XT1_2_2|orf1471	hypothetical protein CFNIH1_23270
	ATGGCATATGCTGGCAGAGGTATTTTGAAAAGCCAGATCATTTTCACACTTCAATTTTTAAAACTCGATCTGTTTCGGCGATTAATCAATGATTGCTGGAGTATATATCTATTTTATAAATACTTTAACGCATTCATAATTATTGTTGTGAAGAATTATTTTTCAATGGAGAATAAGTTCCTGGAATAA	MAYAGRGILKSQIIFTLQFLKLDLFRRLINDCWSIYLFYKYFNAFIIIVVKNYFSMENKFLE
Clutser13149	XT1_2_2|orf0674	MULTISPECIES: hypothetical protein
	ATGGCACGGGGTGAGCAGGAGGGATGGAATCCTGAGTTCACGAAAAAAGTGGCCGGATGGGCAGAAAAAGTTGCCTCCGGTAACCGCATCCTTATCAAAAACCCAGAGTATTTTTCAACCTACATGCAGGAGCAGCTCAAAGAACTTGTGTGA	MARGEQEGWNPEFTKKVAGWAEKVASGNRILIKNPEYFSTYMQEQLKELV
Clutser13150	XT1_2_2|orf1827	hypothetical protein
	ATGATTGGTTTGATGCAAAAAAATAACCGACGCGTATTAAAACGTCGGTTAATGTCATTTTTTGCAAGCGGCGTATTTTGCACTAATTTGGGGAGAAATAACAAGAGATTGAAGCAACTGTAA	MIGLMQKNNRRVLKRRLMSFFASGVFCTNLGRNNKRLKQL
Clutser13151	XT1_2_2|orf2666	-
	TTGTTTTTTCCTTCATTGTTGTGCAAAAACTGTCCCCGTCACAATTATTTCACAAAAACGCTTGCCGCACATTTGCAGTTTGATGATAATGATTATCATTGTTACATTGATTGCTATTTTTAA	MFFPSLLCKNCPRHNYFTKTLAAHLQFDDNDYHCYIDCYF
Clutser13152	XT1_2_2|orf4372	-
	GTGGATTTCCTCAAAAGTCAGCAGGGGCAAATGCGCCCAAAAAATGGCAGATTGCCGAAAAAGGCCGCAATTATACATAAAATCCCTGCTTTTGTCGGGACTACTGCGCGATAA	MDFLKSQQGQMRPKNGRLPKKAAIIHKIPAFVGTTAR
Clutser13153	XT1_2_2|orf2515	hypothetical protein AF42_01697
	ATGCGCGCACTGCTTAACCCCATTATCATTCGTGAACTGGATCAGGTGATTCTGCGACCGGGTCGTTCGCTAATGAGCTTGTTTTACGGGCCTGTGATTATTGCTCCGGCTGGTGAGATGGAAGCCGGGCGTAAGCCCGGTTTACTGCCACAAGAACAGCCCTTACTGTTGGATCCTGCATTTTCATCATTCTGGATGGAGCCTGAAGTGCTGCGCGCCGCAGGTGGCTCAGTCCAGAGTTGGGTCAGAAAGTTTAACGTCTGCCAGTGGAACCATGGCGCAGATGAATATCATCACCAAGAACTTACTACGGCCAAGTACGAGCATTCAGGACTTTGCCTGTGCTGGCATCATGACCGCGTGCTGGTGGACCAGCCTCCAGCGCTGGTTGCTGATATT…	MRALLNPIIIRELDQVILRPGRSLMSLFYGPVIIAPAGEMEAGRKPGLLPQEQPLLLDPAFSSFWMEPEVLRAAGGSVQSWVRKFNVCQWNHGADEYHHQELTTAKYEHSGLCLCWHHDRVLVDQPPALVADIARQNAAQYILESVRSHFGYPDHHIVTISDMGCWALVKRVAGILPDTVIRKLLCMPSDEPIKPVYRESELVINPPDPLAIITTAVEDMPVLVVAIDADAPAQYMRRPKIPRWECQAYTDWVKMQTCCGCGAAGDDPHHLVGHGFGGTGMKAGDFHVMSMCRICHRELHDNVAIWESQHGSQLEHIFRLQHRAMGLGVIVAGSEMVGKLLK
Clutser13154	XT1_2_2|orf0621	-
	ATGCATCACATTTTTTTGCCTTGTTTGTTTGTAAAGAAACATTGCATTTATCAATATTTAAACCAATTAAAACAAATGATCACCATTAGCAACATTGCATTAACACTGATTTTGCGCATTTTGTCAGCAACTAATTTTGTGATGGCGATCGATTGCGCGTGA	MHHIFLPCLFVKKHCIYQYLNQLKQMITISNIALTLILRILSATNFVMAIDCA
Clutser13155	XT1_2_2|orf2454	hypothetical protein
	ATGGTGCATGAGTGGCCAGACAGGGAAATTCAGAGGCTTTATTTTGCGGCTATTTGGCAACAGAAGCAAAAGCTCAGCGTGCGCAACGGTATTATGCAGGCAGGATACTTCCTGCCTGTGGCGACATTAACGAAACAACGGCTTATCGGCTACTGGAATTAA	MVHEWPDREIQRLYFAAIWQQKQKLSVRNGIMQAGYFLPVATLTKQRLIGYWN
Clutser13156	XT1_2_2|orf0712	-
	ATGAAACCTACGCCTCGTGCGGAGAGTGAAAAGATGCTGCAGCAAAACGCGACAATCGCCGCCTTTGAGACAGAGCGTCATCGTAAAGCTGAACCGCTGAAAAACAGTCCACAGCCTGTTGAAAAAACCACTGAAGAATAA	MKPTPRAESEKMLQQNATIAAFETERHRKAEPLKNSPQPVEKTTEE
Clutser13157	XT1_2_2|orf0482	-
	GTGTCGATTTTATATACGCATATAATTTTGCGTAACTTCTCATTTTTTCTTCAGTTACAGAAGGTACTGACAAGATATTCTGCTGAATTAATCAGCAAATTACCTCGCTATTGTGTGATCGTGACCTCATTTTAG	MSILYTHIILRNFSFFLQLQKVLTRYSAELISKLPRYCVIVTSF
Clutser13158	XT1_2_2|orf0345	-
	ATGCTGAATGACGACATGGTTAGTGTTGAACGTTCACAAACTACTCGCTGGGGCATGGAATCTATTGGCCTGCGGCAGGCGGTAGCGAATCAGTCACTGGATTCAGCGCCCAGAATGTGGCGTGTTATCGTGATTCTTGGCGAACGGCTAAAGAGGCATTATTACGCTGAGTAA	MLNDDMVSVERSQTTRWGMESIGLRQAVANQSLDSAPRMWRVIVILGERLKRHYYAE
Clutser13159	XT1_2_2|orf0220	hypothetical protein SF123566_6902
	GTGGGTGTTAAGTGGTCAACCATATTAAAACAACGTTCCATTATTTTTTTGAGCCAGCACGTGTTCTGTGTTGTTTTTTGCCGCCTGGTTTTTATTTTGCCTGCGGCGGAACGTAAAGTTCTGCGCCTGAGCGCCGATAACCTTTGA	MGVKWSTILKQRSIIFLSQHVFCVVFCRLVFILPAAERKVLRLSADNL
Clutser13160	XT1_2_2|orf1523	hypothetical protein AB07_1306
	TTGATGCAGCGCATCCTGGCAAATATTTCAGAATGTACCAAAGAAAAAACAGATATAAAAAAACCGGAAATATCAGCTATTTCCGGTTTGATAAGCAGAGGTGTTGCCGGATAA	MMQRILANISECTKEKTDIKKPEISAISGLISRGVAG
Clutser13161	XT1_2_2|orf1282	hypothetical protein
	ATGCAGCATCTGTGCCAATATTCAAAACACTTTGTTAACACAATGATAGATATGAAGAATATCGTTGTTCATGCAAAAAATGGTTCTGCCTGTTTTTTGCACTTTCTGTCGCCAATCAGCAACAGCTGTAGCACTCAAAAACAAAACCATTATAAATCATATAATTAA	MQHLCQYSKHFVNTMIDMKNIVVHAKNGSACFLHFLSPISNSCSTQKQNHYKSYN
Clutser13162	XT1_2_2|orf3278	hypothetical protein
	ATGAAATCGGCTGAAACCGATTTCATCCCCATGGAAAACAAGCGGTTTTTTCTTTTTTTCAACGCTTTTTTATCTCCCGATGAAAATGTAACAGAAAGCAATGAAATATGTGCGGTTGCTCATACTATTACATACTCGTTACAGAAAGAGATTGATAATTCGCGTCGCGAAAAATAG	MKSAETDFIPMENKRFFLFFNAFLSPDENVTESNEICAVAHTITYSLQKEIDNSRREK
Clutser13163	XT1_2_2|orf2400	virion export protein
	ATGAAATGGTTCATTGCTAGTTTATTATTTTTGGTTTCATTCAGTGCGGCGGCTGAAAAGGTTGATTTAAACAATGCGTCGATGCGTGACTTTATCGGCTGGTACGCAAAACGTTCTGGCCGTTCTGTCGTGCTGTCTCCTGATGTTACAGGCACGATTACAATATATTCTGCTGATGTCACTAAAGACAATCTGGACGATTTTTTTGTGTCCGTATTGCGGGCTAATGGTTTCGATATTACATCGGGTAATCCGTCTGTTATAACCAAATACGAGAAAAAGAATTATGATTATGATGATGACATCGATATAACTTCAGACGGTGAGGCAGATACAGAAACCGGACAGGGCGGTTTTCTTAATCCTCCGGCTAATCTGGTTACCCGTACATATAATATC…	MKWFIASLLFLVSFSAAAEKVDLNNASMRDFIGWYAKRSGRSVVLSPDVTGTITIYSADVTKDNLDDFFVSVLRANGFDITSGNPSVITKYEKKNYDYDDDIDITSDGEADTETGQGGFLNPPANLVTRTYNIKNVRAKDLAPVIEIYLKRENVSGANVFPFDGANIIAVSATEEQQNEIETVLPVIDIPRDQVLIEGLIFETAEGSSFDFSFAAGRSSGGKIVGGVNTSALGETLSTPGAAFGIFSGNVLGLSIQAVQKDSNSSILSVPHILTMSGEKGYISVGQNVPFITGRATGEAASIDSPFQTIERQDVGVSLTVNPVVTTTQNVIMNIQVRADSVSNDTTASDIITNQRQIETTVSIKDGQTLLLGGLIDNSSRKDNQDTPFLSSIPVIGWLF…
Clutser13164	XT1_2_2|orf2993	hypothetical protein
	ATGTTAGAGGACTTAACGCTGGAAGGATTGTTCCCTGATTTCTTCACAGAGCACGGTTTGAAATGGTTTTGCCCTCACCTGAAAGATGAGTATCTGAAAGGATTTCTAGTGAGAAAGGACGGATTTTAG	MLEDLTLEGLFPDFFTEHGLKWFCPHLKDEYLKGFLVRKDGF
Clutser13165	XT1_2_2|orf3078	hypothetical protein
	ATGACACAGTTTTTTTCTTCCTTGAATGTTTTCGCAAAACAGCAGGGGATTGTCAAAGCAAAACATCGATTTTTAGTACAACATGCCAGTTATTCAGTCGCAGTGATGGAAATTCGTCATTTTATCACCTTATAA	MTQFFSSLNVFAKQQGIVKAKHRFLVQHASYSVAVMEIRHFITL
Clutser13166	XT1_2_2|orf4255	DNA-binding protein
	ATGCACCCACAGACCGTTGAACTGATACTTATCACTGAAGGAGATGGGGAGTATTTCATTGGCGATCGCATCTACCCGGTTCGTAAAGGCGACCTGGTAATTTATAACAGCCAGGTGGTACATGATGAGTATCTGGAAAGCGGGAGGCCAATTGGCACTATTTGCTGTGGAATTAACAATATTTCGTGTCCGGGTCTACGTGAGAATGCGCTAATACCGGATGATATTGTGCCGGTTATTCCACTGTATCATCATTATGCAACGGTGGAGAAACTGATGAGCTCCGTGTTTACCGTTATTAACCAGCATGCGGTAGAAGGCCCAACAATGGCGCAGTTATTGACCCGGGTAGTACTCAAATACATTGAGGGAAATGTATTATTGCGAACAGGTAACGAT…	MHPQTVELILITEGDGEYFIGDRIYPVRKGDLVIYNSQVVHDEYLESGRPIGTICCGINNISCPGLRENALIPDDIVPVIPLYHHYATVEKLMSSVFTVINQHAVEGPTMAQLLTRVVLKYIEGNVLLRTGNDAIQRHENLLDSIKTYIDRNFYEPIRLDTLATKFNVSPYYVSHEFKRRYGYSPMDYLIKRRLGEAQSLLTTDEGGREKITSIAYRVGFSNLSHFQNYFKNKVGKTPGQYRKDYRKANYLLFEY
Clutser13167	XT1_2_2|orf3801	hypothetical protein BAMA_14700
	ATGTCCAGTCGCACGATCAATTTGTTATGTATAACACCATGCAGTGAAAAGCAATACCTTAATATCATTATGACATTTGTTAAGAATGTAGTTAATTCGGGGGAACTTTTCTTTGTTGACTCAGGAAATATTGACCGCAAAGATTTCTTCGCAAATCTAAAAATAAATAAAGAAATAATGTTGAAAATTCACTATTTCTATGCACCTGAATGCTCAACACCAGAGGAAAAAGTAGCGCTGCTAAATCGACATGCACGTGGCGATATCTGGCATTTTATTATGCCAGATGTTTTGTATCCAGAGAAATATTTTAATAACTTCTCAACTCAATCTCCCGATAAAATCCTGGGTTCAACACTAAAACCAGTCTATATTCCTACTATTGACTATTTATGCTGT…	MSSRTINLLCITPCSEKQYLNIIMTFVKNVVNSGELFFVDSGNIDRKDFFANLKINKEIMLKIHYFYAPECSTPEEKVALLNRHARGDIWHFIMPDVLYPEKYFNNFSTQSPDKILGSTLKPVYIPTIDYLCCINSRADHFSHLASLCFHRHHYETLGIWFNTQGDEASLGKPFIQLNKNNCPVTVIDNLEYATNTGLFYRSTELARNDISVQIPTLNFQHKIDWSIFEKIVYIKTPDTPNEEELFSFNIDRLKIPEDKIINFNAIQTDIIGADHMLPHIAVLHMAREQKWKNVLIIEDNVSFVQSIETDKQCNHFFLLLKNIKWDVAILSANYQKTSSLLENSCCLKIDAAQMMGAYAVNENYYETLIGNYVQDFDKNAKNIIKHEYPIDIYWNKLMP…
Clutser13168	XT1_2_2|orf1511	hypothetical protein
	ATGGCGGCGTTGCCTTATCCGGCCTACAAAATCAATGTAGGCCGGATGAGCGCAGCGCCATCAGGCATAAATTCAACGCGTCAAAAATCTACGGGCTTTATCAGCACCTGCGGTGATTAA	MAALPYPAYKINVGRMSAAPSGINSTRQKSTGFISTCGD
Clutser13169	XT1_2_2|orf1332	hypothetical protein AB07_3653
	ATGTTTAAAGCCTCATTTAAAAAATCATCAGACAACGCGCACATTTTTGCGCCGTTGTTAAAAACAGTAAAACGGCCCCTGCACCAGGAGCCGTTTTTCAAAGCGAGCGGCCAGGACGATTAA	MFKASFKKSSDNAHIFAPLLKTVKRPLHQEPFFKASGQDD
Clutser13170	XT1_2_2|orf2780	hypothetical protein CFNIH1_15895
	GTGCGCAGTAACGGTAAGTATACAAACCGCGACCAACTAGCAATTGCCGCTGTTCTGTTTTTAGGCGGTATCGCCGGAGCTATTGTTTTGGCAATGTACTTAATGATGCAGGAGGGCGTTTTTCTGTACTGA	MRSNGKYTNRDQLAIAAVLFLGGIAGAIVLAMYLMMQEGVFLY
Clutser13171	XT1_2_2|orf0413	hypothetical protein CFNIH1_04345
	ATGATTAAACGTGCTCAGGTCTGGTTTCATCATAAAAATACGCATGAGCAACGCATCTTTATAACGTTGTTCGGATGCTGCCTGTTGGCCATTTTTTGGTTTGGCGCCTGGCAGCCTTTAGGTCAGGCTATCGATACAATGCAATCCCGGGACGAAAAGTTACAGCTCGACATACAGTGGCTGCACAAACAGGCTTCAGCAGCCGGTCTTCTTCCACAGCGGACGCAATCGGACTCCCTGGAAACGCTGGTGAAGCGCAGTCTTAAAAAATCGGGACTTAACGCAACACTCCAGCCGGCTCACGGTGGTGGACTCAATATCAGCGCCTCCACCATCAAGATGGACACCTTCGTACGCTGGTTGGCGGTGTTACAGGGCGAATATGGTCTGCACATCGTG…	MIKRAQVWFHHKNTHEQRIFITLFGCCLLAIFWFGAWQPLGQAIDTMQSRDEKLQLDIQWLHKQASAAGLLPQRTQSDSLETLVKRSLKKSGLNATLQPAHGGGLNISASTIKMDTFVRWLAVLQGEYGLHIVALEFHASKDDADSITLTRLTIGAKKNG
Clutser13172	XT1_2_2|orf2401	-
	ATGCCTCAGCTAAATTCTGAATATAATATTGCAGATTTTAAAATATATTCATCATCTCGTTTTGGGCGTGAGGTCAATTACACTTTTATCGATTCTAAAGGCGTTAAAATCAGCCAGGCTGAATTAATAAATAATGGGTATCAGGTTATATATTATAACGCCTGTAAAGCAAATATTAAAAAGGACTTAACTGATGAAATGGTTCATTGCTAG	MPQLNSEYNIADFKIYSSSRFGREVNYTFIDSKGVKISQAELINNGYQVIYYNACKANIKKDLTDEMVHC
Clutser13173	XT1_2_2|orf1478	putative ATP-dependent endonuclease, OLD family
	ATGAGACTCAAATCGCTAAAAGTAAAAAATTTTCGTGCTATAAATGGTGAGAGTAATGTTTTGCAGTTTGATAATAACAATATTGTTTTTTTGTTCGGTAAAAATAATATTGGGAAGTCGAGTATGTTGCATGCGTATAAATATTTTGCAGCCCCAACTCAAAAGGCATTAATTACAGATTTTCTTGATTACGATGAGGGCAATAACATTGTAATTGAAGCAGTATACATCAAAGAAGATTCAGATACCCAAAATTTTGCAGAGAAAGGTCTTGATAAATGGGTTAGTGTCAAGACTAATGAAATTAGGTTTAGGAAAACTTGGATAAAAAGGGATCAGGTGGCGAAAAAAGAAACCTTTAACCCTAGCGAAGAGGTTAATGGTTTTGTGGATAATGGT…	MRLKSLKVKNFRAINGESNVLQFDNNNIVFLFGKNNIGKSSMLHAYKYFAAPTQKALITDFLDYDEGNNIVIEAVYIKEDSDTQNFAEKGLDKWVSVKTNEIRFRKTWIKRDQVAKKETFNPSEEVNGFVDNGFGGLEQILTNATPVIIFIEAIPNIKELTDWLDKQIKSNLLAKIKTSYNEEYEEAAKAVKRLQGKIESANFLGEMSNAANKYFCETFPSLEMRIASLPYKESDIAKIFEKDFSVTIGPRLIQEQEQEQEQEQEQEQEQEQEQEQEQEQEQTALTEEQVKVAVEQVSLIKEQIAEIETRGNDGYRSFDLQGHALIRQALVTLLGLFKNTEDGKKHIILFEEPELYLHPSNKRKFRETLYKLANGDNYQVICVSHDPQLIDLSKPHTSL…
Clutser13174	XT1_2_2|orf3808	hypothetical protein
	ATGATGTTAATGCAAGGAAAAACAGTATTAATTACAGGTTGTCGGCGTGGTATAGGACTGGCTATGGTCGAAGTTTTTGCTGCCAGTGGCGCGAATATCTATGCGCATGTGCGTAACATCGATAATGCTTTTATCGAGTGTATGGATGAGATCAGTCATCGCAATAATGTCGAAATCTGGCCAATTAGTTTTGATATGACTGATTATAACGCCATGAAACTGGCCGTTAAAAAGATCATGGCTGACAAACGCTCTCTGGACGCTGTGATAAATAATGCAGGGATTACATTAAACAGCCTGTTTCAAATGACTAGCGAATCGCAGTTGCGGGAGCAGTTTGAGGTCAATTTCTTCTCCGTCTATATCTTTACGCAATATATAGCTAAATTGATGACCCGG…	MMLMQGKTVLITGCRRGIGLAMVEVFAASGANIYAHVRNIDNAFIECMDEISHRNNVEIWPISFDMTDYNAMKLAVKKIMADKRSLDAVINNAGITLNSLFQMTSESQLREQFEVNFFSVYIFTQYIAKLMTRNQHGSIINIASTAGEDGNPGKSAYGASKAAIIAMTKSIAAELGEKGIRANCIAPGITDTEMLLTMPAQVVEDAKNSTDLGRVGMPTEIARAALFLASELSCYITGQTIRVDGGLR
Clutser13175	XT1_2_2|orf1409	-
	ATGAATGATTTTACGCTATATGATTTAGGCCTGGCTGGCGTTATGCAATACATCGCCAAAAACCACGACTCACGTATCGAAATAGATGAAGCAAAAATACCGGTCACGCTGTCGCAATATGATAAAAACGATCCGAACCATGAAGCGCAGATTAAAAACTATTTTCTATCATTAGGTCTGATGATCCACGAGGTGAAATTCTCGCGCCCCGACGATTTGCTGAATGAAAATATGCCGCTGATTATATTAACCTCCGACATGCAATGGATGGTGTGTGTCGGGTGCCAGGAAGGGGGCTACAGCTGGTCAAGCGTAACAACGAGTTGGGTGTCGTTGCGTGCGCCAGAGAAAACATCCAGACGATTTCGGTCTTTCTGA	MNDFTLYDLGLAGVMQYIAKNHDSRIEIDEAKIPVTLSQYDKNDPNHEAQIKNYFLSLGLMIHEVKFSRPDDLLNENMPLIILTSDMQWMVCVGCQEGGYSWSSVTTSWVSLRAPEKTSRRFRSF
Clutser13176	XT1_2_2|orf0999	transposase
	ATGGAACAAATTATCGGAATTGATCTGGCAAAGCGAGTTTTTCAGGTGAATATCGTATCTGCGCAGGGTGAGAAGAAAGCGAATAAAATGATCACCCGTGAAAAATTGACGGCATTTATTGTTCAGCAGCCTCCGTCCCGTATTGTGATGGAAGCGTGCGGCAGTGCAAATTACTGGTCACGCCAGTTCAGGCAATACGGACATGAAGTTAAACAAATCAGTCCACAGTATGTTGCCCCCTTCAGAATGGGCAGTAAAAATGACAAAAATGATGCAGCTGCAATTGTGGAAGCTGACAGTCGCCCGGGTATGCGCTATGTGCCGGAGAAGTCTATTGAACAGCAGGATATTCAGTGTCTGCACCGGGTTCGCCAGCGGCTGATGAAAAACAAAACCGCG…	MEQIIGIDLAKRVFQVNIVSAQGEKKANKMITREKLTAFIVQQPPSRIVMEACGSANYWSRQFRQYGHEVKQISPQYVAPFRMGSKNDKNDAAAIVEADSRPGMRYVPEKSIEQQDIQCLHRVRQRLMKNKTALINQIRGLGLEYGIAIPEGAHKIMAHLPDHLEDAENELTTLSRELFHEMLQELQDNQQRIKALDLRLALISQQNEDTLRLKSILGIGPLGASALTVALGDSADFQNGRHFASYLGLVPKEHSSGGKVRLLGITKRGDGYLRGLLIHGARSVVYRVINLPEERCGGLQRWLKGIIARSGVNKAVVALANKNARIAWALINQKTEYIVK
Clutser13177	XT1_2_2|orf0686	hypothetical protein
	ATGAGTAGCAATAAGCAACCCAAACAACCCAAACAACCCAAACAACCCAAACAACCCAAACAACCTAAGCTAGACGGCGAAAAGCTCTTAGAAAATGCAGTTGCATCTATACAGCTAGGTATCGAAGATTTTCAGCTTTCATCAAAGCCTGCGGACGAAGATGGCAACCCTGCCCGTGCACTTTCTGCTGTTAGGAATCTGTACGCGGGGATGCTCCTGCTTTTCAAATACAAAATTGCTGATTGTGTAACTTCCCCTGAAGAGGCATATGAATTAATTCATAATCCTCCGGTTAAGATTTTGCCTCACCCTGATGGAGAAGGTGGAGTTGAGTGGAAACCTAACGGGAAATTTAAAACCACCACAATTGATGTCCCTGGCATTGAGGAGAGGTTCAAA…	MSSNKQPKQPKQPKQPKQPKQPKLDGEKLLENAVASIQLGIEDFQLSSKPADEDGNPARALSAVRNLYAGMLLLFKYKIADCVTSPEEAYELIHNPPVKILPHPDGEGGVEWKPNGKFKTTTIDVPGIEERFKTFNIEVDWSAIKKLQDCRNHLEHLHPANTLGEVAGFVADLFPVLTDFISDELKKSPQEMLGDSWKIMLQHEQFYNEKIDECDESWEEAGIPEGMAKYKENCTCDECGSSLIRASQHCIDSHLTVADDSEKFTYLCVACGKEELFAPLLFQAFEEEYFYWPPNGDEPTYEHCEECGQEAFVIEEQSCRWCGAELESHSCALCDEPLTQSDQYNFGLCSYHAHMAEKHANS
Clutser13178	XT1_2_2|orf3714	-
	ATGACTGGCTTTCTCACGCCAATATTTAAGGTTCTGAAAGTTCATAGCTACTCCTTTTATATCAATAAGATAAAGTTCGTTGCTGATCTTTTTCAGGCAAAATCAGGCTGCACGATGCCCCAGGGAATTACCCTGTTAATGCGCGTTATTTAA	MTGFLTPIFKVLKVHSYSFYINKIKFVADLFQAKSGCTMPQGITLLMRVI
Clutser13179	XT1_2_2|orf2090	-
	ATGGCCGCAAAAAACAGCGGAAATGTGAGATTGGGCAGTATCAGGCGGGAAAGCGATTACGCGCTGGGTTTTGCTGAAAAAAAACCACCTGCCAGGCAGGTGGTTTATGAACAGGAAAAGATCCAATCTTAG	MAAKNSGNVRLGSIRRESDYALGFAEKKPPARQVVYEQEKIQS
Clutser13180	XT1_2_2|orf4258	MFS transporter
	GTGTACACCCTGTGTTGTATTGCGGCGCTGGCTGGATTGATGTTTGGTTATTCAACGGCGGTGATTACCGGGGTGGTATTGCCTTTACAGCAGTATTACCAACTGACGCCAACCGAGACCGGATGGGCCGTTTCCAGTATCGTGATTGGTTGTATCATCGGCGCGCTGGTGGGGGGGAAAATTGCCGATAAACTGGGGCGTAAACCTGCGCTTCTGATCATTGCGATCATTTTTATTGCTTCTTCCTTAGGGGCGGCGATGAGCGAATCGTTTATGATCTTCTCTCTTTCCCGCATTGTGTGTGGTTTTGCTGTTGGGATGGCCGGAACGGCATCCACCATGTATATGTCTGAACTGGCGCCTGCTGAAATTCGCGGCAAAGCGCTGGGCATTTACAAT…	MYTLCCIAALAGLMFGYSTAVITGVVLPLQQYYQLTPTETGWAVSSIVIGCIIGALVGGKIADKLGRKPALLIIAIIFIASSLGAAMSESFMIFSLSRIVCGFAVGMAGTASTMYMSELAPAEIRGKALGIYNISVVSGQVIVFIVNYLIAKGMPADVLVSQGWKTMLFAQVVPSIAMLAITLFLPESPAWCARNNRGEARSIKVLTRVYSGLTATDVAAIFDGMKESVRPQDNVAGGERTSLKSSAVLRYILLVGCCIAVLQQFTGVNVMNYYAPLVLQNSSTEVVMFQTIFIAVCNVVGSFIGMILFDRYGRIPIMKIGTIGSIVGLLIASYGLYTHDTGYITIFGILFFMLLFAVSWSVGAWVLISEVFPEKIKGFGMGLAVSLMWIANFLISLLF…
Clutser13181	XT1_2_2|orf0916	-
	ATGATTTTATACCGTGTGGACAGAGTTTATCTTTTTCCACATGCTTTATTCAATTATATGATTTATATTGGTTTTTATATTCACACGCGCGCAGTTGCGCAACAGCAATGCGGGTTTTCCAATTCTGGTCACTGA	MILYRVDRVYLFPHALFNYMIYIGFYIHTRAVAQQQCGFSNSGH
Clutser13182	XT1_2_2|orf4285	hypothetical protein
	ATGAGCGTCACGAAAATTTCTTATTTCGTTAAGGTGCTGAATCTTATTGAAAAGGGGAGAAATGGCGAAAAAAGCTGCGCCGGAGAATTAAATAAGCGCACGCCGCTGCCGATAGTTAGACCTCAGACAATACCTGCATAA	MSVTKISYFVKVLNLIEKGRNGEKSCAGELNKRTPLPIVRPQTIPA
Clutser13183	XT1_2_2|orf0105	-
	GTGGCTTCGGCCATTCCGGGCGCAAGTAACCCGCAGAAAAGTATCCCACAGCGTAATAACGCAATAACACACCGCAAACAGCCGTTTGCGGTCGCTGTGTGGATGCCTGCCTGGCAAGAGCTTATTTTCAGGGGTATTTTGTAA	MASAIPGASNPQKSIPQRNNAITHRKQPFAVAVWMPAWQELIFRGIL
Clutser13184	XT1_2_2|orf2505	cell envelope biogenesis protein OmpA
	ATGAATTTGCTAAAAAAAATTATTGTTGTAGTTATTTCAGTCGTATCCTTTCAGAGTTTTGCACAGAGTTATCCAAATTACCAGGATATTCCCGGTACCGTAAAAACAGGAATGAATTCTATTATTCAGTTTTTGCCTGGTGACGATACTTCAGGAGAAAATTCGATACCTGAAAATTCACTAGGCTATCCTGATGGTTCGGATACTTCAGGTGTAACATCGCTGGGGCTGTCAGGAAGCCTAATCGGATCTTTTAAACCGTATGTTTTAAAAGGTGATGGAACTAATGCAGCAGAATTATATGTGTATGAATGGGGTTGGTTTGATAATTTTGAAGTTTACATTTCAAAAGATGAAACCAACTGGATAAAATTAACTGAAGTTTCTGATGGTAAAAAT…	MNLLKKIIVVVISVVSFQSFAQSYPNYQDIPGTVKTGMNSIIQFLPGDDTSGENSIPENSLGYPDGSDTSGVTSLGLSGSLIGSFKPYVLKGDGTNAAELYVYEWGWFDNFEVYISKDETNWIKLTEVSDGKNSPHQDGRGSWVGYDVDTTGGSVDLYPFVKVVDLGTQKSNPPGSSGADIDSVVITNGQFIGGGLIVDTDSRNGQVFNLELSKGSGAVGVNIINKDNTEKYVPFTTDDSIIPVALSVQGNFDCNDEKDINVLATRKSDGMQLNIIKDQNGTDIRTIYNSTFK
Clutser13185	XT1_2_2|orf1220	hypothetical protein
	ATGGGGTCTGACATCCCATCATCAGATTTGTGTTATTTTAGTGCTACTCATTCGTCATTAGACATTGTAAGGGCAATGTATATGAAACCAAGCACACACTGCGTTTATTGCGGTGTTCTCATGAACAAGATTGAAAATCATCCCCACTGCCGCTCAGTTGAACACATGATTCCGCAAGTTTCAGTCTCCATTCATAGAACCAACGGCGAAGGTGATTTCTATGTATGCAAAAAGTGTAATGGCGATAAAAGCCGAATTGACGAGGTGTTAGGTGTCATTTGCCGCATGGTAGGAGAGCACTCAACGGGCAGCTTTGATGCTGTTAATAAATTCCATAATGCGCTTAAAAGAAAAGACTCAAAATTTCGTGAAGCATTCCAAAGCGTTAGGCATACAAAA…	MGSDIPSSDLCYFSATHSSLDIVRAMYMKPSTHCVYCGVLMNKIENHPHCRSVEHMIPQVSVSIHRTNGEGDFYVCKKCNGDKSRIDEVLGVICRMVGEHSTGSFDAVNKFHNALKRKDSKFREAFQSVRHTKKGAQITLPLNGKEIYQYGTWLAKGVFFLEYGQLLTVDKLIWINIVRHDEVIAIKEMYRNQRGSEAFDDLSKNSNIPNINGESFLIVGQDAREMFICFNRVMMFHIKILDRTFINQKKCKKALLNLEKRVQ
Clutser13186	XT1_2_2|orf0417	hypothetical protein CFNIH1_04325
	ATGAAGCAACAAAGCGGAATGCTCCTGCTTGAGGTATTGCTGGCGATGGCAATCTTTGCGACCGCTGTAATAGCGCTGATTAGCAGTATGCAATGGCAACTCTCTGCTCTCGACACGCTGAAGCAAGAAACTCTGGCACTCTGGGCTGCGGACAACGCCTTGATTGGAACCATTAACGACCAGACCACCTCGGGAAAAGGTCAGACAATACTGCTGAACGAGACTTTCTCCTGGCAGTTGTCGGGTAGCCTGCAAAACCAGTCAGCCATTAATCAAAAGCAAGCCAGCGTAACCTCCGCCAGCGGACGGACGCTTAATCTGTACTCCTGGACGCCAGAAAACGGAGACAAAAAATGA	MKQQSGMLLLEVLLAMAIFATAVIALISSMQWQLSALDTLKQETLALWAADNALIGTINDQTTSGKGQTILLNETFSWQLSGSLQNQSAINQKQASVTSASGRTLNLYSWTPENGDKK
Clutser13187	XT1_2_2|orf1801	lipopolysaccharide biosynthesis protein RfbH
	ATGACAGCAAAAAACCTGCGTGAACAAATTTCCAAACTCGTTGCCGAGTATGCCGATGAGGCGTTAAGCCCAAAACCTTTTAATGCAGGTGTGAGTGTTGTACCACCTTCAGGAAAGGTCATCGGCGCCAAAGAATTGCAGCTGATGGTTGAAGCATCTTTAGATGGATGGCTTACCACGGGGCGTTTTAATGATGCTTTCGAAAAGAAACTCGGTGAGTTTATTGGCGTGCCTCACGTATTAACAACCACTTCAGGCTCGTCAGCAAACTTGTTAGCGTTAACTGCATTGACCTCACCAAAATTAGGCAACCGTGCACTGAAGCCAGGTGATGAAGTTATTACTGTCGCAGCAGGATTTCCCACAACTGTTAACCCAGCAATCCAGAACGGATTGATT…	MTAKNLREQISKLVAEYADEALSPKPFNAGVSVVPPSGKVIGAKELQLMVEASLDGWLTTGRFNDAFEKKLGEFIGVPHVLTTTSGSSANLLALTALTSPKLGNRALKPGDEVITVAAGFPTTVNPAIQNGLIPVFVDVDIPTYNVDASLIEAAVSEKSKAIMIAHTLGNTFDLTEVRRIADKYNLWLIEDCCDALGSTYDGQMVGTFGDIGTVSFYPAHHITMGEGGAVFTKSGELKKLIESFRDWGRDCYCAPGCDNTCGKRFGQQLGSLPFGYDHKYTYSHLGYNLKITDMQAACGLAQLERVEEFVQKRKENFVYLKQGLQSCAEFLELPEATAKSDPSWFGFPITLKETSGVERIDLVKFLDEAKIGTRLLFAGNLTRQPYFANVKYRVVGELT…
Clutser13188	XT1_2_2|orf0313	ATP-dependent DNA helicase RecQ
	ATGGATAGGCTCGGCGCTGAATTACTTTTACGTCAGATGATTGGAAGTGAGGACGCTTGCTTCAGAGATGGGCAATGGGAAGCGATTGATGTTCTGGTTAATCAGCGCAGAAAACTACTGGTTGTGCAGCGGACGGGGTGGGGGAAAAGCGCCGTATATTTTATCAGTACAAAAATTCTTCGCGACAGAGGATTGGGACCCACAATTATCGTTTCGCCACTACTGGCTTTAATGCGTAATCAGGTAGCTGCTGCAAAACGACTCGGTATCAGAGCCGAAACGCTTAATTCTGCTAACCGGGAAGAGTGGCACTCAATTACCGGAAGGTTGCTGAGTGATGAATTAGATTGCTTGCTTATCTCACCTGAACGTCTGGCTAATTCGGAATTTATTGAGGCT…	MDRLGAELLLRQMIGSEDACFRDGQWEAIDVLVNQRRKLLVVQRTGWGKSAVYFISTKILRDRGLGPTIIVSPLLALMRNQVAAAKRLGIRAETLNSANREEWHSITGRLLSDELDCLLISPERLANSEFIEAVLRPVADRIGLLVVDEAHCISDWGHDFRPDYRQILHILRQLPPNTPALGTTATANNRVVDDIRQQLGDIIIQRGTLARDSLALDAISLADQPARLAWLVTVIPQLTGSGIVYTLTTRDAELVAAWLRKNDITAYAYYSGVSLPEIPDTNSAREFLEQSLLTNEIKVLVATTALGMGYDKPDLGFVIHYQMPGSIIGYYQQVGRAGRGINYAVGILLSGIEDRAIHHFFRESAFPSEEQVVEVLQVLEGNDGLTLRDIEAHTNLRNK…
Clutser13189	XT1_2_2|orf3574	hypothetical protein
	TTGCGTCGCCCCCTTGTCGTGGAGCCGGGAGCATCGCGTAGAAAAACGGATTTGCAACAACCGATGTTTTTCCAGTATGTTGCTACAGAATATGTGAAAACGGCCTGCGGGCCGTTTTGTTTTGTCTGA	MRRPLVVEPGASRRKTDLQQPMFFQYVATEYVKTACGPFCFV
Clutser13190	XT1_2_2|orf1799	glucose-1-phosphate cytidylyltransferase
	ATGAAAGCGGTGATTTTGGCTGGTGGGCTTGGTACCAGATTAAGTGAAGAAACAATAGTAAAACCAAAGCCAATGGTTGAAATTGGTGGTAAACCGATACTTTGGCATATTATGAAAATGTACTCTGCCCACGGCATTAAAGATTTTATTATCTGCTGTGGGTATAAAGGGTATGTAATCAAAGAATATTTTGCAAACTATTTCCTGCATATGTCTGATGTAACATTCCATATGGCAGAGAATCGAATGGAAGTTCATCACAAGCGTGTAGAACCATGGAACGTAACTTTGGTTGATACAGGTGATTCTTCTATGACTGGCGGACGTTTGAAGCGCGTAGCCGAATATGTAAAAGATGATGAAGCCTTCCTGTTTACCTATGGCGATGGTGTTGCTGAT…	MKAVILAGGLGTRLSEETIVKPKPMVEIGGKPILWHIMKMYSAHGIKDFIICCGYKGYVIKEYFANYFLHMSDVTFHMAENRMEVHHKRVEPWNVTLVDTGDSSMTGGRLKRVAEYVKDDEAFLFTYGDGVADINIRATIDFHKAHGKKATLTATFPPGRFGALDIRGGQVQSFQEKPKGDGAMINGGFFVLNPSVIDLIENDATTWEQEPLMTLAKQGELMAYEHAGFWQPMDTLRDKTYLEGLWEKGTAPWKTWE
Clutser13191	XT1_2_2|orf0956	-
	ATGAGTCGTCATGAAATTAACCTCAATGATGAAAAATCTGGCGCGAAGAATAGCATTAGTGAAAAGGAAATAAAAAAAGGGAGCACTGTAAAAACAGTGCTCCCGGTTCGTTTCGCAGCATTCCAGCTACTTTTGGTGCTCCCTGCTCATCCGTGA	MSRHEINLNDEKSGAKNSISEKEIKKGSTVKTVLPVRFAAFQLLLVLPAHP
Clutser13192	XT1_2_2|orf4618	tellurite resistance protein
	ATGTTTAATAAACTGTTTGGAAAAAAAGTAGCAGCGGCAAAAGTTGAACTTAAGAAAGTGGAAAATCGCGATCTTATGGAAGCTATTGTCGGCGGTTGTCTTTTGGTATCTGCCGCCGATGGCGAGATCGAAAAAGAAGAAACCAGCAAGCTGGATCAGCTTATCCGCTCTAACCCGCGCCTTGCGCATTTCGGCAATGAAATTACATCCACCATCAACCGCTATACGGAACAGCTTGAAGCTGGCTTCCGCGTTGGCCGCATGAACATTTTGCGCGAAATCGACGACATCAAAAACGATCCGAAAGAAGCCGAAGAAGTCTTCGTCAACATGCTGACTATCGCCGAAGCGGACGGCCAGATCGAACCAGAAGAACAGAAGGTGCTGGAAGAGGTCGGG…	MFNKLFGKKVAAAKVELKKVENRDLMEAIVGGCLLVSAADGEIEKEETSKLDQLIRSNPRLAHFGNEITSTINRYTEQLEAGFRVGRMNILREIDDIKNDPKEAEEVFVNMLTIAEADGQIEPEEQKVLEEVGRRLGLRVEDYL
Clutser13193	XT1_2_2|orf0326	hypothetical protein AB07_2660
	ATGTGCGAAAACGAACTTGACTCAAGTTTTGTGGTGCCGGAAGGCGGTGTGCGTTTGGACCAATTTGTAGGCCGGGTAAGCGTCAGCGCATCCGGCAAAATTCCAGGGAACAATAATGAAGCAAACACAACGACATGA	MCENELDSSFVVPEGGVRLDQFVGRVSVSASGKIPGNNNEANTTT
Clutser13194	XT1_2_2|orf4177	hypothetical protein L085_04905
	ATGTTTAATCGCAGTGGTACAAACATCCAGCTTATTACTAAAGCAGCATTGTTGGATGTGGAGATTCCTGTTCCATCTGCGCATACGCAACGACAACTTATTGAGCTTCAACGAGTCTGGCAGGAAGAAGATAAACTTATCAGTAAGTTACAAAATAATCGCCACCAACTTGAGCTTGGCATTTTGCAAAAATTACTTAAGGATAAATAG	MFNRSGTNIQLITKAALLDVEIPVPSAHTQRQLIELQRVWQEEDKLISKLQNNRHQLELGILQKLLKDK
Clutser13195	XT1_2_2|orf1082	hypothetical protein SF123566_4691
	TTGTCCTCTTTCTTCGCTTTTCTGCTTCACTCCCCCCATTTTCTCTTTTCCCATACGCACATTGTCGTTCCCGGCGAATTTTCTGTTTGTTCATTGTCTGCGGAAACTGCCAATTTATCTGTTGATAAAACACTCTTTTTGCCGTTTTTGCAGACTAATTGCGCGTGA	MSSFFAFLLHSPHFLFSHTHIVVPGEFSVCSLSAETANLSVDKTLFLPFLQTNCA
Clutser13196	XT1_2_2|orf3465	hypothetical protein AB07_1954
	ATGGGATACTCAATTGCCAGTCTGGTGATTGTTGAAGACATTGAAACCCAACGGCACAAGGGAACTCACCGTCGCGCTGGAAAAATTTGGGTCAGGGATGTTTGTTGTCAGCAATTTATCCAGAGCTGCCGCAACAGAAATGGAATGGAAACGGATGCACAGCGCAAAACGCCGGGAACGACATCGCCGTATACGAAACGCTAA	MGYSIASLVIVEDIETQRHKGTHRRAGKIWVRDVCCQQFIQSCRNRNGMETDAQRKTPGTTSPYTKR
Clutser13197	XT1_2_2|orf1982	-
	ATGTTTCTTAATTCAGAAATTAATAAATATTATGCTGTGATAGCGATTTTAGCCGACGATGAGACGGTATTGCGCAGGATCTATCCGCCGGGTAAACCCCGAAAAGAGCATGATTGCGCGGTTTTTTCTCGCCATTGCTTACGGACCATGCTGGCATGA	MFLNSEINKYYAVIAILADDETVLRRIYPPGKPRKEHDCAVFSRHCLRTMLA
Clutser13198	XT1_2_2|orf1251	hypothetical protein AB07_3738
	ATGTTGACCACATTAATGGGTACTGGTGGTATCATTGCCCGCTTATGTCGTCTGCATAGCACAGAGGACCCTTCAATGAACAGAGAAGAAATGCACTGTGATGTTGTCAAAATTTAA	MLTTLMGTGGIIARLCRLHSTEDPSMNREEMHCDVVKI
Clutser13199	XT1_2_2|orf0996	Integrase
	ATGACATGGAAGGATGTTGATCTTGAAAAGGGAACGATTCACCTGCGCGAAACTAAAACAGGCGTTGAGCGCTATGTTCAGTTGTCCAAACAGGCTCTTGGCTTTCTAAAGGTTCTGCATCTCAATTCCGATTCCTACCTGTTTCCTTCGTCCCGGACGAAGTTGTCAATACAGCAGAAATACCTCGCCGAAAATGCTTGGCATTTGCGGTAA	MTWKDVDLEKGTIHLRETKTGVERYVQLSKQALGFLKVLHLNSDSYLFPSSRTKLSIQQKYLAENAWHLR
Clutser13200	XT1_2_2|orf3822	-
	ATGAGAATAGCGTCAAGGATGAGTAATAAATTAAATGGATTTGTATTTCCTTTGATAACCGCGGGATTTGATATCAACTCATCCGCCCCAGAAATTACAGCTGAGAAAGCGTACCATGCTGAAATATAG	MRIASRMSNKLNGFVFPLITAGFDINSSAPEITAEKAYHAEI
Clutser13201	XT1_2_2|orf3677	hypothetical protein
	ATGTTTGGTTTAAAAATCAGTCAATTAGGAAAGTTGCTTGAAGATCGATTAGATCCGGATTTAATTGATGGCGCTTTAGATTATATTCAATATGACGAGGAGCCTCTTGCTTTTGAGATTCTTTGCGACCATATAAGCGAGTATGACATCACCATAACTGAAAATGAGTATGAGTTAATAACTCAACTTATCGAAGAGATGAAGTTAGATATAAGTGAACCACCGTTTAAATATTTAAAAAAATTAGTTGGTTAA	MFGLKISQLGKLLEDRLDPDLIDGALDYIQYDEEPLAFEILCDHISEYDITITENEYELITQLIEEMKLDISEPPFKYLKKLVG
Clutser13202	XT1_2_2|orf2518	hypothetical protein AF42_01700
	ATGAAACACCTGATGCAGGCAATACAGAACTGTGACGGCAGGACAATCAGCCGACTGGCCGGTGACGCGCCTCAGCACACCCAGCGTGAAGAGCAGGCCGCTCAGGTATTCAACGACCTTTTTCGCCAGTTACGCGCCACTTTTCCGGCACTCAGCACGCACATCAAAACCCAGGATGACCTCGACGAATTTCGCCGAACCTGGATGCTGGCATTTGCCGAGAACGGGATCACTACCATGGCACAGGTGAACGCCGGAATGCAGATTGCCCGCCAGCAGGAAACTCCGTGGATCCCGTCGCCGGGTCAGTTCGTTGCCTGGTGCAGGGAAGGGAGCCTGCGGGTTGCCGGTCTGCCTTCTGACGAAGAACTGGTTGAGATTGTCCGGGACTACTGTCGC…	MKHLMQAIQNCDGRTISRLAGDAPQHTQREEQAAQVFNDLFRQLRATFPALSTHIKTQDDLDEFRRTWMLAFAENGITTMAQVNAGMQIARQQETPWIPSPGQFVAWCREGSLRVAGLPSDEELVEIVRDYCRQRGYLSSPEAYDWKHPAHYWMVTALHAGMRASNWTEKELLEGARRELTAMAEKMRCGEPIPEPILVLTEKPRPALSREEGLKRITEIRNKFGLTRRMK
Clutser13203	XT1_2_2|orf1403	-
	ATGAGTGTTGTTTTTGTTGTTGATATTATTTTGATGAATGAAAATGAATTTATTTATATTGTTTGGTGTATTGTTTTTTTCTTAAAATATAATTTGCGAGTATTTTTTCTATTTTTTGATGAATATAATGTCCGCTGA	MSVVFVVDIILMNENEFIYIVWCIVFFLKYNLRVFFLFFDEYNVR
Clutser13204	XT1_2_2|orf0745	hypothetical protein SF123566_10037
	TTGTGGTCGCCAGCCGCGCTGCTCTCAATGCTCATTTCTGCCGATGTCTTGCCCATTTCTACAGATTACTGGAGAAAACGGATAAATCTGCGCATTATGTCAGGGTCGCAAACCGATGATGAAATGGTGCTTTATGAACCGTGA	MWSPAALLSMLISADVLPISTDYWRKRINLRIMSGSQTDDEMVLYEP
Clutser13205	XT1_2_2|orf2260	-
	ATGATGCTGATTATTTGTCTTAATCTGGTGGTTTGCTCTACAAAAAATGATTGCCAGGCTTGTTATCAGATTATTGTGATGGTGAGCACGCAGAGAATACAAAATGTACAGAATTATAATTAG	MMLIICLNLVVCSTKNDCQACYQIIVMVSTQRIQNVQNYN
Clutser13206	XT1_2_2|orf2716	MULTISPECIES: membrane protein tvp38 tmem64 family membrane protein YdjX
	ATGTTCGGCTATACGCTTTATATATTGCTGTTTATCATCGCTGCGCTGTGTCTGATCCCCGGCAGCATTCTGGTGATCGTCGGCGGTGTGCTGTTTGGCCCTGTGGCAGGGACGCTTGTCTCGTTAGTGGCGGCAACCGTCGCCTCGGCGCTGTCGTTTTTGCTGGCTCGCTGGCTTGGTCGGGATCTACTGCTGAAATACGTTGGGCAACAGCGACTTTTCAGGCTATCGAAAAAGGCATTGCCCATAGCGGATTGGACTTTCTGA	MFGYTLYILLFIIAALCLIPGSILVIVGGVLFGPVAGTLVSLVAATVASALSFLLARWLGRDLLLKYVGQQRLFRLSKKALPIADWTF
Clutser13207	XT1_2_2|orf3104	-
	ATGCTGTCTGTTGCTAATGCGGTTCGTTTTTATGCCGACGCGTTCATTGTGGCAAGAACTGGCGTGGTTATTCAGTGCGGTTTTTTGGTGCGCGCTTGGCGCATTGTGTTTTTTGTTTATCAGTAG	MLSVANAVRFYADAFIVARTGVVIQCGFLVRAWRIVFFVYQ
Clutser13208	XT1_2_2|orf0177	-
	GTGACAAATTTTTATTTTCTTAATGCTACGCAAAATTCACATACTGAACGCGGGATGACAATTGCCATTTTTTATCTGCGCATTACGGTTTTTTGTTTAATGATTAACCTTCGATCGCGATCGCTTTTTTAA	MTNFYFLNATQNSHTERGMTIAIFYLRITVFCLMINLRSRSLF
Clutser13209	XT1_2_2|orf4589	hypothetical protein
	ATGGCAGATATCGCCGTCATATTCCACTGGCGGCCGGTAGAGATGGACGCCATGACGGTACAGGAAATACTGTTATGGCGTGATCAGGCGGCTGCGCGCAGTGGTGGAGATCACTAA	MADIAVIFHWRPVEMDAMTVQEILLWRDQAAARSGGDH
Clutser13210	XT1_2_2|orf1810	phosphomannomutase
	GTGAGGATGATATCATACGCCTGGAACAGCGTTCTGGATATTCGGAGTGAGAAATTGATGAACAGTTTTTATAATAGTCGAGATATTATTAATAATTCTGGAATTGTTTTTGGAACAAGCGGTGCTCGCGGTCTTGTCACTAATTTTTCGCCTGAGGTTTGTGCTGCTTTCTCAGTTTCATTTTTGACTGTGATGCAACAACAGTTCTCATTCGATACTATCGCGCTAGCCATAGATAATCGTCCGAGTAGCTACTCAATGGCCCAAGCTTGTGCCGCTGCACTACAGGAAAAAGGCATCAATATCGTTTTCTATGGTGTAATTCCGACACCAGCCTTGGCTTATCAATCTATTTCTGATGGTATACCTGCAATTATGGTCACAGGGAGCCATATTCCT…	MRMISYAWNSVLDIRSEKLMNSFYNSRDIINNSGIVFGTSGARGLVTNFSPEVCAAFSVSFLTVMQQQFSFDTIALAIDNRPSSYSMAQACAAALQEKGINIVFYGVIPTPALAYQSISDGIPAIMVTGSHIPFDRNGLKFYRPDGEITKDDEISIIHADASFSQTESEELTVSPVAAENYISRYTSLFPTPFLKNKRIGIYEHSSAGRDLYKPLFNALGATVITLARSDEFVPIDTEAVSEDDRNKAIKWAAEFQLDAIFSTDGDGDRPLISDENGNWLRGDLLGLLCSLELAADAVAVPVSCNSTISSGNFFKHVERTKIGSPYVIAAFSTLSENYNRIVGFEANGGFLLGSDICVNQQLLKALPTRDAVLPAIMLLFRSKDKGISAVVEKLPVRYT…
Clutser13211	XT1_2_2|orf4606	hypothetical protein AF35_03102
	ATGTTGACACCTGCTCAACAACATTTTAATCGCGTGATGGCTGAACGCCGCCACGCCAGCCGTGAGCCGTCGCAGCTTGAAATGACGGCATACGAAACCATGCTTCACCGCCTGCGACTGGATAAAGCCCGTTTGAGTCGTGTCCAGTCCCAGAAGGCTAAAGCGGATTTAAAACGCGAACTGCTGCCGGATTATCAGCCGTGGATCGAAGGCGTACTTACGGCAGATTCCGGCCAGTCTGACGACGTGTTAACCACCGTCATGATCTGGTGTTGTGACTGCGGAAACATCGCCGAAGCCCTGCGCATTGGTCAGTACGTATTGCGCCATAAGTTGCCGATGCCGGATCAGTATCGCCGCACCACCGCCACCGTACTGGTGGAAGAAATTTGCGATCCC…	MLTPAQQHFNRVMAERRHASREPSQLEMTAYETMLHRLRLDKARLSRVQSQKAKADLKRELLPDYQPWIEGVLTADSGQSDDVLTTVMIWCCDCGNIAEALRIGQYVLRHKLPMPDQYRRTTATVLVEEICDPVLAAFKANPAVAPVAADLLEALRGLTLNEDMPDEVRSKLLKALGYTLRLTDNVESLTAAVEYLRQAAVLNPKKAGVTRDIELLQRALKKSGQPADGDGADGKPEANSTETQTATPPAQLKAKREIKKPATKSKPAAKKRTTTARQKAAS
Clutser13212	XT1_2_2|orf2408	-
	ATGATGAATATTTATTATTGGAGAATTCAGGGGGTGTTGGAGGTCGCAACTTATGCAGGTTTTACACCCGAAGAATATGAAGAGCTAAACAAATATACTTTACGTAGTAATATTTTAAATATTAAGGATGAAAAATGCTAA	MMNIYYWRIQGVLEVATYAGFTPEEYEELNKYTLRSNILNIKDEKC
Clutser13213	XT1_2_2|orf4722	hypothetical protein SF123566_6284
	TTGGGTTTCAGACCATTAAACAGCCTGACTCAGCGCGACGGGAAAAAACAGAAGGTCGCTGACAACCGCGAAGGCTATCAGCAAAAAGGGATAGCCTTAGGAGTTGATCCTGGATGA	MGFRPLNSLTQRDGKKQKVADNREGYQQKGIALGVDPG
Clutser13214	XT1_2_2|orf1000	MULTISPECIES: hypothetical protein
	ATGAGCAATGACAAGAAAACGCAGGTGTATTACGTTAAACCGTCTCGCGCCGACATCGTTCGCTCGGTAGCAACGTCAACCGCCGTTGAGACGGGGCAGTCCTCTGAGAAGATCGAAGCATCGCTTGAAGCGACGCGCAAAAAGTTCGCCCATCTTCGCCTTGCTGTTTAA	MSNDKKTQVYYVKPSRADIVRSVATSTAVETGQSSEKIEASLEATRKKFAHLRLAV
Clutser13215	XT1_2_2|orf4246	MULTISPECIES: myo-inositol 2-dehydrogenase
	ATGAAAAAGCTTCGATGTGGTGTTATTGGCCTCGGCCGGGTAGGTAAAATGCATGTTGAGAATATGTATTTGCTGCCTCAATTAGATATTATCTGCGCCGCCGATTATTTTATTGAGGAGATGAGCGATTGGCTTTGTTCGGTAAATATAACTTCAGGGTATAAAAATTATCATGAACTTTTACAGCGTGATGATATAGAGGCAGTTTTTATTTTCACCTCAACAGACATGCACGAAGAGATTGTCATGGCGGCAGCGCAGGCGGGGAAGCACATTTTTTGTGAAAAACCGCTCAGTATGAATGAAGATGAGCAGGCCTCAATGGCGGTGCTGAGAAAAGTGAAAGAGAAGGGGGTGACTTTGCAGGTTGCCTTTAACCGCCGTTTTGATCCTCAGTTT…	MKKLRCGVIGLGRVGKMHVENMYLLPQLDIICAADYFIEEMSDWLCSVNITSGYKNYHELLQRDDIEAVFIFTSTDMHEEIVMAAAQAGKHIFCEKPLSMNEDEQASMAVLRKVKEKGVTLQVAFNRRFDPQFHEVFELVRSGKIGRPQMIKITSRDPDLLPHDLIKRIGGLIFDFTMHDFDMARFMMQDEVSEVYVKGNTLIDPSLKNIDDVDTLAVMLTFRNGGYALIDNSRRAVYGYDQRVEVFGSEGMAYADNVSESTVKVFNSQHCVMKNPLPDFTVRYREAYRTEILHFIDSVLHHTPVVCTGEDALLAQRIAIAAQQSLKSGLPVKIASDIYL
Clutser13216	XT1_2_2|orf2409	gene II protein
	TTGTCTGCTCGTTCTGTAGAATATGAAATCGATGGTGATTTAACTGTAACGGGTTTAAATCATCCGTTTGATTCTCTGCCGACTCATTACTCCGGCATTGCAATGAAAGTTTATGCAGGGTCGTTTAACAGATTACCCTGCGTTGAAATTAAGGCTTCACCTGCCAAAATTTTACAGGGTCACAATGTTTTTGGCTCTACAAATTTAGAATTATGCGCACTGGAACTATTAATAAACTTATCTGTAGCCTTACCTGAATTGTATGATTTATTGGATGTTGAAAATACTATCATTGACAGAATTGACGCTACATATTCTGCCAAAATGGAAAATCAATTTCAGGCGCAGCAGGTTCTGAATATTTTGCGAAATGTCAGTAATGGTCAGACTAAAAAGACG…	MSARSVEYEIDGDLTVTGLNHPFDSLPTHYSGIAMKVYAGSFNRLPCVEIKASPAKILQGHNVFGSTNLELCALELLINLSVALPELYDLLDVENTIIDRIDATYSAKMENQFQAQQVLNILRNVSNGQTKKTRANDFETTCMWNETSRHRVLIAYLKYPELMNQLAIVERNKDKDESSKRLYEVMSDKRLHDFSVGLVRFEARLKQRFLSVNGLPAKLFDAIHYQHSYESKGGDLFADLWKKAFSELLAALEGAEMNIYDDNEVLDKLKSEYFTVTKNGNYSYSKAMRIFGFYRRLVNEGYNNVQDTMPRNSFYRALNDLMVIGFSKAQLQQLSSDKSSVVPLFRVINIDFNNQRPSWYVEPRSHFDRVA
Clutser13217	XT1_2_2|orf0204	hypothetical protein UTI89_C4084
	ATGCGCCCCGCATTCGGTGATTGGCGCAGCCTGGTAGCGCACTTCGTTCGGGACGAAGGGGTCGGAGGTTCGAATCCTCTATCACCGACCAAATTTAAAACCCTGCTCAACGAGCAGGGTTTTTTGCATTATGGCCCGTGA	MRPAFGDWRSLVAHFVRDEGVGGSNPLSPTKFKTLLNEQGFLHYGP
Clutser13218	XT1_2_2|orf0804	hypothetical protein
	GTGTGCTTTTTGTATGAGCCGCGCGCCGCGTTTTATACCGACAACAGTACGAAAAAGCAAAAGATAAATGCACACATTGCCAGCACCGTCAGGAAAAATTTCCAGTTACATTTTCAGTACAATGCGACCTCAATCAAAAAAAGCTGGAAATCAGGCGAAGAACTGTCCTAA	MCFLYEPRAAFYTDNSTKKQKINAHIASTVRKNFQLHFQYNATSIKKSWKSGEELS
Clutser13219	XT1_2_2|orf2251	hypothetical protein
	ATGATCCTTCCTGGCAGCTCCGTGGTTGCTAAATATCATCTGACATCCCGCTCATCGGATATTTTACGCAGTTTTGGCGCTCAGATCATTAATCAAAGGGCGAGAGAAATAATGCAATCAGCGCTATTTTCAGCGCAATCACGCAGGCGTCACTGA	MILPGSSVVAKYHLTSRSSDILRSFGAQIINQRAREIMQSALFSAQSRRRH
Clutser13220	XT1_2_2|orf0685	-
	ATGTACGCCATCTGGGAATCGGCAGAGGGCTGGCATGCAGCCATCAAAATCACTGGCTCATGGAACAAGTTACCCGGAGAAGCCTATAAGACAGAACAGCAGGCACTGGCTGATGCCATTGAGCACAAACGAACATCTATGAGCCGAATGTTTGTGAAATCGAAAGTTTATTTGGCTCAATGA	MYAIWESAEGWHAAIKITGSWNKLPGEAYKTEQQALADAIEHKRTSMSRMFVKSKVYLAQ
Clutser13221	XT1_2_2|orf1063	-
	TTGTCATTATGTCCTTCCCGCAGTCATCTATCCCGGTTTGCCGGATGGCGCTACGCTTATCAGGCCTACGTGAATGCGAAAAGTAGGCCGGATAAGGCGAAGCCGCCATCCGGCATAAGTACTACCGTATTTTACGCGGATTTTTAG	MSLCPSRSHLSRFAGWRYAYQAYVNAKSRPDKAKPPSGISTTVFYADF
Clutser13222	XT1_2_2|orf0114	hypothetical protein
	ATGTGCTGGGGATTCTATGTATTTAACTATGGCTTTACCATCATTTTTATCCAGGTCGAAGCAAAACGATGGAATCGTCGCGGCACTGTTTTAATCGGCGGCATTTTTAAAAATGCCTATGAACGTACTGACGCGGCTTAA	MCWGFYVFNYGFTIIFIQVEAKRWNRRGTVLIGGIFKNAYERTDAA
Clutser13223	XT1_2_2|orf3761	-
	TTGAAGGGGAATATTCTTATAAACAAAGCAAAAATCTGGAGGATTAATACTCGAATTGATAATTATTTCACACAAATAAAACCAGGAATTTTCCATATAAAAAGAATATTCCTGGTATTGCAAGAAAAAAATCATATTCCTAAAAGCGAGAATTAG	MKGNILINKAKIWRINTRIDNYFTQIKPGIFHIKRIFLVLQEKNHIPKSEN
Clutser13224	XT1_2_2|orf3258	MULTISPECIES: membrane protein putative inner membrane protein
	ATGAGCGAGAAAATCCCTGTTGGTATCAGTGCCTGTCTGTTGGGGGAAGCGGTTCGCTATGATGGTGGGCATAAGCGCCTGGCCTTTGCTGTGGAAGAACTGTCGCCGTGGGTCGCGTTTGAACCCGTATGCCCTGAAATGGGGATCGGGTTACCGGTCCCACGACCTGCGCTGCATCTGGTCAAAGAGGGTGAGGCTGTCTCCCTGCGTTTTAGTGATAAGCGCGAGGGGTATTTTCGTACGCAATTAAATTCTCGTCAGCGACAAGAGCTGGCCTCTCTCATTGACGGCTATCGACGTGCGACTCAACCGCTGCTTGCGCCAATAACATTACTCAAACACTATATGGCGGAATACCCGGATGCTTATCTTTCCGGGCAGCGCTATTTCAATCCCTGG…	MSEKIPVGISACLLGEAVRYDGGHKRLAFAVEELSPWVAFEPVCPEMGIGLPVPRPALHLVKEGEAVSLRFSDKREGYFRTQLNSRQRQELASLIDGYRRATQPLLAPITLLKHYMAEYPDAYLSGQRYFNPWPEALRLRYGR
Clutser13225	XT1_2_2|orf1477	-
	ATGAAAATTCCCTATTATGAAAAACAAAAGAGGAATTATCTTAAAAAGAATGAGGCATTAATTCAACTTAAAAAGCTAGTATCTAAACCTGGCTTTACATACACTGTTTTAATTATCAGTAAAAATTAA	MKIPYYEKQKRNYLKKNEALIQLKKLVSKPGFTYTVLIISKN
Clutser13226	XT1_2_2|orf1408	hypothetical protein CFNIH1_23580
	ATGAGTAATACTATTTTTGCAAGCAATGATTCAATTGTCGACTTACAGCAGTATGGTGCTATGGATAGTGCCAAAGTCGTCATTAGTGGGACCGACTTTAAATTTATTTTTCCGGGTAATGTGGTAGTTAACGTTATTAACGGTGCTCTTTATTCAAGCCTTGAAAATAACCACGTTCACTTCAAATTCCAGGGGCAGGATGTTTCAGGTCAGCAACTGCTGAAAACGATCGACTTAAGCAATCTTCAACTTGAACGGCTTGACTCTGCACTATCAGATCAGCGTCAGGATCGCGTGCTGAAAGATAATATTAATAAAATCAGCGAGATTAATGCGAAAGATCTTGAGGAAGCTAAAAAAGAGGCTGCTGATCTGAAGCATGAAGCAGAAAAAATGCGT…	MSNTIFASNDSIVDLQQYGAMDSAKVVISGTDFKFIFPGNVVVNVINGALYSSLENNHVHFKFQGQDVSGQQLLKTIDLSNLQLERLDSALSDQRQDRVLKDNINKISEINAKDLEEAKKEAADLKHEAEKMRAEAEEAQKASAEVQKQLEEFLNDKAQSNGQNGAASQNQGEEQLDASLYHKKYDDDSVAEASRLVFSDYSSSSSSSSSSSESDETPIDVKPIDVALKLDDGSDSGVKNDNITNVTTPQFVGSTDPGLTVSLRIDGVVVAVTTSDAMGNFSFNSGTVLADGQHNVQVDVTDGQGGSGSAKIIVTIDTVIAAPSFELDDQYAIPAADRIEGENLTRFTDAKIIGEAEAGSQVAIYANGVLLTTVTVDSDGAWSYQFSGSELNEGINNIE…
Clutser13227	XT1_2_2|orf3803	hypothetical protein
	ATGCCGCACAGTTTTGAAGATTTAACATTTACCCTTGGTAATGAGGCATTGCTACGTGTAATGCCAAACCTTAATTCTCTACCTCCTTTTTCTCCAGAGGTTAAAGCCTTTCTGGACAGTTTTTCACGCTTGGTATTAAGGAGTAGAGAAGCGAAAGTTTGGCCAGACGTGATAAGTCTGGGGTTTTGGTGCCGTTTGGCCTCAGTTGCGTTTATGCAAGCTAACTGTGGTTCACTGGAACATCGCTTTGGGCGTGGTATGGTGTTTCATATTGCTCCGGGGAATGTTGCGGTTAACTTTGCATATTCGCTTTTTACTGGTCTGCTGGCGGGTAATGCAAATGTCGTACGTTTACCTGGGCGTGACTATCCACAGGTTGTTATTATCATCAAGTTGATG…	MPHSFEDLTFTLGNEALLRVMPNLNSLPPFSPEVKAFLDSFSRLVLRSREAKVWPDVISLGFWCRLASVAFMQANCGSLEHRFGRGMVFHIAPGNVAVNFAYSLFTGLLAGNANVVRLPGRDYPQVVIIIKLMAAALEIHPAIKSRVCLVRYDKQKNINDILSAMCDTRIIWGGDETIAQIRLSPLTARAFDITFADRYSIALINAEHYLAHDEKYQLAQSFYNDTLLNDQNACSSPSLVVWLGKETERAREIFWHHFDALATARYEFEPIYAVNKLAQLYMISAQFSGVKKIGGENNRIVRVELPSLTVDTLNWRGNCGFFLEYIAGSIDDINPICHSRCQTLAVFGIEDDILNDWLASGHRGIDRVVGLGHTLDFSLKWDGYDLISMLTRTINISA
Clutser13228	XT1_2_2|orf2084	-
	ATGTGCGCTCGTTATTCCCGCGCCAGTGCATTAAGTATAGGCAAGCTGTTGGATGACGTTTTTCCACACAGACTTAATTCATTGGCTTTGGCAAAAAATTTCATTCATTTGTCTTAA	MCARYSRASALSIGKLLDDVFPHRLNSLALAKNFIHLS
Clutser13229	XT1_2_2|orf0053	hypothetical protein CFNIH1_06330
	ATGACGATTGCAGAATGCTTACGTGAGTCGGGGCGAAGAACAGGATTGCTGGAAGGCAAACTCGAAGGCAAAAAGGATGAAGCGTTGCGGATCGCCCATGCCATGCTTGAGAAGGGCATCGATCGTGAACTGGTGCTGATGATTACCGGGCTTTCCATTGATGAGCTCACGGCACATTCTGACTAA	MTIAECLRESGRRTGLLEGKLEGKKDEALRIAHAMLEKGIDRELVLMITGLSIDELTAHSD
Clutser13230	XT1_2_2|orf1425	hypothetical protein SF123566_9359
	ATGTTTAATGACGAACGAAACGTCAGCGGCAAGAAGTTGCCAACAACGGATTGTACCGAACTCCTTTTGTGTCGCGTCCAGTTTACGCCGATGCTAACAATACAGGCTAAAGTTGAACCGCCAGGCTAG	MFNDERNVSGKKLPTTDCTELLLCRVQFTPMLTIQAKVEPPG
Clutser13231	XT1_2_2|orf4681	hypothetical protein
	ATGTCCGTGCCTGTTTATCAGATTATGGGTAAAGGATGCCACAGACGGGATGAAAACATGAGTTTTTCGCCGTTTTTGTCGAAAAACTTTTGCAGTTCTTCTGCTTTGATCGCAAATCAAACTGTGGATAACTTTGTGAATAAATAA	MSVPVYQIMGKGCHRRDENMSFSPFLSKNFCSSSALIANQTVDNFVNK
Clutser13232	XT1_2_2|orf3090	conjugal transfer protein
	ATGGCTGGAGAAAAATCTCCTGTTCTGATTGCCCCTGCACCTCATACACGCAATAAATTGAAAACCGCATCCTCTTTAACTACCAGAGCGATTAAGTGCACTCTTGTTAACAGTAAGAAGAAACTGGTTAAATCACGTCAGGATAGAATTTTCAAACGTTTCACCATTCTTGCGGTTAAATACATAAAAAAGAAATTCGTCTGGGCCAAGAAGAAGCCTGTGACTTCTGATATTGAACACGATATGCGTATTGCTGACAAATACGTGTTTGATGAAGTGCTGAGTATCTATGTACCACCAGATGAGTTTGAAAAACACGTCAAAAAGAGAATAGGAACAAGGATAAAATTATAA	MAGEKSPVLIAPAPHTRNKLKTASSLTTRAIKCTLVNSKKKLVKSRQDRIFKRFTILAVKYIKKKFVWAKKKPVTSDIEHDMRIADKYVFDEVLSIYVPPDEFEKHVKKRIGTRIKL
Clutser13233	XT1_2_2|orf3800	hypothetical protein
	GTGGAAATTAAAATAAGTATCATCGTATCGGTATACAACGACGAAAAGCATATTGAGAGATGCCTAAAATCTGTTATAAATCAGACCTATAGTAATTATGAGCTAGATATAATTGATGATGGATCAACGGACAGAACACCATTTATTCTGGCTGAATATAACGATAAATATAAACAAATCCGCCTCAGTACATTACCTAATCAAGGATTAGGTAATGCTCGAAACCATCTGTTAAATAATGCAACTGGTGATTACATTCTTTTTCTCGATTCTGATGATGAATTGCTGCCAAATTGTTTGTATGAAATCTGCAATGAGATTAATAAAAACAAAACTGATATAGTTGCTTTTTCATCAAAAATAATATTTTCCGATGAGAAAAAACCAGACAAAAAAATG…	MEIKISIIVSVYNDEKHIERCLKSVINQTYSNYELDIIDDGSTDRTPFILAEYNDKYKQIRLSTLPNQGLGNARNHLLNNATGDYILFLDSDDELLPNCLYEICNEINKNKTDIVAFSSKIIFSDEKKPDKKMLMYYKRPEPINNKTFTTEDFYNKSIQYMVKYGYGYPAVVWAYAYKRQTNSDLRFLQKTFEDEYFTTALLLLNPTQKIKHINKNLHIHYIRNGAITTSPMQVQSIRCCLDAINSLLELSDKLTNPDTIKSMYINIRHILNIFLIRNQSLNTQKLSPIKIIGLLLKPDSGKNVKTIGPIYRALLKTIINDIVKIYKLHSDQNAAPILMMVNKILDS
Clutser13234	XT1_2_2|orf0072	ash
	ATGGCTACGACCCTCACCCCGTCACACCCGCAGTTTGTCTTTGTGTTTGCCGGCGTTCGTCGTGCAGACCGTAAACCCCGTATCTGTATGCTTCGCACCGTTGCCGGTGATGAACACGCCGCACGTCTTTCCCTCGTTCGCGATTACGTCCTCTCGTTTGCTGGCCGTCTGCCGGTTGCGGAGGTGCGCGCATGA	MATTLTPSHPQFVFVFAGVRRADRKPRICMLRTVAGDEHAARLSLVRDYVLSFAGRLPVAEVRA
Clutser13235	XT1_2_2|orf2533	hypothetical protein AF42_01712
	ATGAGCTTACAACACAAGACTGACGCTGAAATCATCGAAACAGCTAAGAAACTGGCTGGATATAGTGACACCGGTGTTGTACTGAAAGAACTGGTCAAACGCTGGCAGGTTCAACGCGAACTATCAGAGCAGCAGCACCAGCAGTCACTCACGCTGGCCGCAGAATACGATCTCATCCGGCAGCATGCGAGGAAACAGTCGGATGCCGTTTCCGAAGTAATTAAGTTGCTGTCAGATAACTCCGCCCCTGTTTCCCCGGTCACGCTGGCCGACAGCGTGGAAAAGCTGGTCCCAACCCTGATACTGGACAACGCTGTTAACCAACTTAGGGCAACTGAAGTTGTCGATTTGCAGTCTGCACTCGCCAATAAACTCTCTGAATCAGGCCGCATCCAGCAA…	MSLQHKTDAEIIETAKKLAGYSDTGVVLKELVKRWQVQRELSEQQHQQSLTLAAEYDLIRQHARKQSDAVSEVIKLLSDNSAPVSPVTLADSVEKLVPTLILDNAVNQLRATEVVDLQSALANKLSESGRIQQLDHLDLMALSHCIDSVISQRLAELLYLPIGPAPVERGDVGYWTHPAAALQPDWDESTPSAEITDWFMSHALEQKIVTLEDQNDALYVRCLENFEAMNEWDPTPPDGDGWFLFSIFDGEDGVYAEFVRPIAS
Clutser13236	XT1_2_2|orf1343	hypothetical protein AB07_3635
	ATGGTCAATTCTTCGTTATGTAAAATTGCTTCAGTTGTTTTATCCCCTTATGTTATGGAAATTAATATGATTATTTGCGCGAATAATGAATTAACGATAAAAAATAATGAAAAGAGTAATAATTGA	MVNSSLCKIASVVLSPYVMEINMIICANNELTIKNNEKSNN
Clutser13237	XT1_2_2|orf4563	galactarate dehydratase
	ATGAAAAAAACAATCAAAGGTTATCGTCGTCCGGATGGCAGCGTGGGTATTCGCAACTACGTCTTAATTTTACCTACCAGCGTTTGCGCCAATAAAGTGGCCCAGGACATCTCCGCTCAGGTTCATGGCTCAACCTGGCTTAATAATGATTTTGGTTGCTGCCAGATTGCTGGTGATGCTGCATTAACCGAAAAAACACTGATCAACGTTGCCAGGAACGGCAACGTTGGCGCCATACTCGTTGTCGGATTGGGTTGTGAAGGCGCTGAACCTACTCACATTGCGCAAGAAATCACGAAATTTGGTAAGCCGGTTTCCTGCATCACAATTCAGAATGAAGGGGGGACCTTGCTGTGTCAGGCGCGCGGAATTTCAATCGCACGTCAGTATGCGCAGGAT…	MKKTIKGYRRPDGSVGIRNYVLILPTSVCANKVAQDISAQVHGSTWLNNDFGCCQIAGDAALTEKTLINVARNGNVGAILVVGLGCEGAEPTHIAQEITKFGKPVSCITIQNEGGTLLCQARGISIARQYAQDLSQQDYEEINVSELILGMECGGSDTTSGLASNPACGVASDLLVNDGGTSILSETTEFIGAEHVVARRAINSQVADDLIKLVVGCEERAKALGADIRGGQPTPGNIQGGITTIEEKSLGCMHKAGHSPLQGVLQYADFPGGRGLWVMDSPGQDIESISGMVAGGAQIIIFTTGRGTPTGNPIAPVIKITANEETFTKMRDNIDIDVSSIMRGESSINEMGEVIYQEIIKVSNGKTTKAEDLGHKEFSIYKIAPTF
Clutser13238	XT1_2_2|orf1156	-
	ATGACAGTCTACAACCGTGATGGTGATGGCGCCACAAGGTTATCACCCGGTGACGATCATGGCATCATGTTGGGTCCGTTTGAACGCTGTCATCATCACATTCTGCGGATTTAA	MTVYNRDGDGATRLSPGDDHGIMLGPFERCHHHILRI
Clutser13239	XT1_2_2|orf1199	tail fiber protein H
	ATGAGCAAAAAATTTAAAACAATTATTACCACTGCCGGTGCTGAGAAACTGGCAGCAGCCACTGTGCCAGGCGGTAAAAAAGTGAACCTTACTGCGATGGCTGTCGGTGATGGTGGCGGCACGCTGCCGGAGCCGAACGCCGGTCAGACAAAGCTCATTAATGAGGTCTGGCGTCATGCGCTGAATAAAATCAGCCAGGACAATAAAAATAAAAACTATATCGTGGCAGAGCTGGTCATCCCTCCTGATGTGGGAGGTTTCTGGATGCGCGAGCTGGGTCTGTATGATGATGCAGGCACACTGATTGCCGTTGCCAACATGGCCGAAAGTTACAAGCCGAAGCTGGCCGAGGGCTCGGGGCGTGCGCAGACCTGTCGCATGGTGATTATTGTCAGCAGC…	MSKKFKTIITTAGAEKLAAATVPGGKKVNLTAMAVGDGGGTLPEPNAGQTKLINEVWRHALNKISQDNKNKNYIVAELVIPPDVGGFWMRELGLYDDAGTLIAVANMAESYKPKLAEGSGRAQTCRMVIIVSSVDSVALSIDATTVMATQDYVDDKLAEHELSRNHPDATLNEKGFVQLSSATDSTSESLAATPKAVKAAYDLADGKYTAQDASTAQKGIVQLSSATDSSDEAQAATPRAVKIAMDNANARLAKERNGGDIPNKPLFVQNIGLQDTVNKAAGSLQKDQNLNDIPDKTKARSALQLGTAATLDATTSRNDNTLGHVLKVGDRNLGVTVIPASRGFNFNSYEFAAGETLFIEVNAAINFPAGMPEFANTFVYVNVIGIRDSGNDCALLLSR…
Clutser13240	XT1_2_2|orf3583	-
	ATGGCGGCTGACGCCTTATCCGGCCTACAAAAAAGCACATGGCTTGTAGGCCGGATAAACGTAACCCCATCAGGCATCTTCCTGTTTATTATCCGTCCATATTTCAAACAACCATTTCCCCGCTTCAGCCGACTCAGCAAACATCCTTACGGTTAA	MAADALSGLQKSTWLVGRINVTPSGIFLFIIRPYFKQPFPRFSRLSKHPYG
Clutser13241	XT1_2_2|orf1815	-
	ATGGAAGCCGATGAAACCAGCGGCCCCCGTAACCAGGTATTTCATGTTCGTTCCTCTTTTCGGCTAAAAAGTAGCCAGGCACTATTTGGTGCGACGAAAAGTGAAATAATACCGTCAGATGGCAAAAAAGCTAATGGTTATCCTTTTTACGCATGCCATTTTTAG	MEADETSGPRNQVFHVRSSFRLKSSQALFGATKSEIIPSDGKKANGYPFYACHF
Clutser13242	XT1_2_2|orf3752	hypothetical protein AF41_00018
	ATGGACAAGCTGGCTTGCCCAGTTCCGCTATCAGCGCCTCAGGAAATAGAAGGATGGAAGAGCATTGAAATGGTTAAGCATTATGCTCATCTGGCCCCCGATCGGCTGACGCAGCATGCGATGCAAATTGATTCATTTCCGACAGGAAATGACACAAATACGGCACAAGACACGTTTGCAGACTTTGTGAATATCGCGTGA	MDKLACPVPLSAPQEIEGWKSIEMVKHYAHLAPDRLTQHAMQIDSFPTGNDTNTAQDTFADFVNIA
Clutser13243	XT1_2_2|orf3416	-
	ATGGAATATTTATTCCTGCTGGGACTAAAAAAACCAGACATCCCCATGTTTAGCATCATTAGGCTTACGCCGCTGCATCATACTCAGGAACATTCTGCCTCCTTACCACGACCACGCTGGCGCTGA	MEYLFLLGLKKPDIPMFSIIRLTPLHHTQEHSASLPRPRWR
Clutser13244	XT1_2_2|orf4141	-
	TTGTTTTTAATTGATATAAATCAATTTACGTCGTGTAAAGACGGCGAAAAAATCCCGGCTGAGGCGCCAGACAAAATTTTTTATGTCCAATTCAGCACGATAAAAGGGGAATAA	MFLIDINQFTSCKDGEKIPAEAPDKIFYVQFSTIKGE
Clutser13245	XT1_2_2|orf1753	hypothetical protein SM39_4584
	ATGACCACTCTGGATCCGCGCCATCTCTGGCTGCGCACGCCCAGAACGGGCTTCCCCAACGCATGCAAAGCAATGCACCTGTTACATGCACGGCTAAAAAACCGGGAAATTGTGGGAAAATGGAATAATAAAACCTGCTTTAATCGTGCCGGTTGGGGGTGA	MTTLDPRHLWLRTPRTGFPNACKAMHLLHARLKNREIVGKWNNKTCFNRAGWG
Clutser13246	XT1_2_2|orf1371	hypothetical protein
	ATGGAAAAACAGGCTGATGCAAACAGGCAAATTCTGATTTTCATTTATACGATAGTTTTGGAACTTTCAGGAATCATTATTCACCCTTGTTCAACAATGTTATATTTCTCTATAACGCCTGAATGA	MEKQADANRQILIFIYTIVLELSGIIIHPCSTMLYFSITPE
Clutser13247	XT1_2_2|orf0314	DNA processing protein DprA
	TTGCTGACCAGCTATTTCTCCAGTTCAAAAACAAATGAGCATAAGCCGTTGAGTAATACTGAATGGGGAAGATTTGCTTTGTGGCTGAAGCATCAACGGGTAGCGCCTGCTGAATTATTGATCCCCAATCCAGAAAAATTGCTGACTGGCTGGAACGATCCGCGTATTCCTCTGAATCGCATAGTAAACCTACTTGGGCGCGGTAACAGCCTGGCTCTGGCAGTTGATAAATGGCAAAGAGCAGGCTTGTGGATTTTGACCCGAGCGGATGCTGACTATCCTGTCCGGTTAAAAAATATTTTGCGTAATGACTCCCCACCCGTGCTTTTTGGCTGCGGTAATAAGGCGTTGCTGCAGACTGGCGGTATCGCCATTGTGGGGTCGAGAAAGGTTGCGGAG…	MLTSYFSSSKTNEHKPLSNTEWGRFALWLKHQRVAPAELLIPNPEKLLTGWNDPRIPLNRIVNLLGRGNSLALAVDKWQRAGLWILTRADADYPVRLKNILRNDSPPVLFGCGNKALLQTGGIAIVGSRKVAEDDLVFTRQLASNLAHQGITVISGGARGTDEGAMLAALESGGRSIGVLTDSLLKATTSPKWRNGLMSGNLVLISPFYPEAGFSVANAMARNKYVYCLSESAMVVHAGLKGGTVTGALEALKNQWVPVWIKPTQDDESANELLVEKGGIWSAGRAEDIDCQQLLTVAKTDSNINSVSQHDLFALQENVVEYAVKQAQVPVDYYQLFISELPFLAAEPISLENLINVTGLTLEQLTIWLQRAKEEGVVTQLPESDYYLAQ
Clutser13248	XT1_2_2|orf1470	-
	GTGGGACTGAATCATGGCATCGTTGCAGCAGATATGACAGCATTCAGCCAGCTTTCGGCAATATCACGGGCAGAATTCAGCAATGGCTCGCCGGTTGTGGCAGGGCACCAGGCCTGA	MGLNHGIVAADMTAFSQLSAISRAEFSNGSPVVAGHQA
Clutser13599	XT1_2_2|orf3216	membrane protein
	GTGTCAAAGGCAACCGAACAAAACGACAAGCTCAAAAGGGCGATAATTATTTCAGCGGTGCTGCATGTCATTTTATTTGCAGCGCTGATCTGGAGTTCGTTCGATGAGCACATTGATGCTTCAGCCGGCGGCGGTGGCGGTTCGTCCATCGACGCCGTTATGGTTGATCCTGGCGCCGTTGTGCAACAGTACGACAGGCAGCAGCAACAGCAGGCAAGTGCGAAACGTGCAGAAGAGCAGCGTGAAAAACAGGCGCAGCAGCAGGCTGAAGAACTTCGCGAGAAACAGGCCGCTGAGCAAGAGCGCCTGAAGCAGCTGGAAAAAGAACGTTTAGCCGCGCAGGAAAAAGTGCGCGAACAAGCGGAACAGCAGAAACAGGCTGAAGCTGCCGCCGCGAAA…	MSKATEQNDKLKRAIIISAVLHVILFAALIWSSFDEHIDASAGGGGGSSIDAVMVDPGAVVQQYDRQQQQQASAKRAEEQREKQAQQQAEELREKQAAEQERLKQLEKERLAAQEKVREQAEQQKQAEAAAAKAQEQQKQAEEAAAKAAADAKAKADAQAKQAADAAKKAAADAQKKAEAEAAKAAADAKKVAEAQAAKAAADAAKKAQAEAAKQAAAEKAAAEKAEKAAAAKAAAAEKAAAEKKAAAEKAAADKKAAADKAAADKKAAADKAAAAKKAAAEKAAAASGVDDLLGDLSSGKNAPKSGGGAKGNGQPAKDSGTSGANGGASGADISAYASQIRNAIQSRLYGADLYAGKSCVLHIKLAPDGLLLDVTEEGGDPALCQAALTAAKTARIPK…
Clutser13600	XT1_2_2|orf4093	amino acid transporter
	ATGTTTCGATGGGGCATCATATTTCTGGTTATCGCGTTAATTGCCGCCGCACTGGGTTTTGGTGGACTGGCTGGTACCGCTGCAGGCGCAGCGAAAATTGTTTTCGTGGTGGGGATCATTCTGTTTCTGGTCAGCCTGTTTACAGGGCGTAAACGACCCTAG	MFRWGIIFLVIALIAAALGFGGLAGTAAGAAKIVFVVGIILFLVSLFTGRKRP
Clutser13601	XT1_2_2|orf2106	-
	ATGTTTTTATTATTTTTTTACATGTTTTTACCATTAATAATGTACGCGTTTATTCACTACGACATGATTTTTCACTTATTTTTCGATAAATCGAATAAAAAAGTCGATCCCTAA	MFLLFFYMFLPLIMYAFIHYDMIFHLFFDKSNKKVDP
Clutser13602	XT1_2_2|orf4460	MULTISPECIES: hypothetical protein
	ATGAAAAAAGTTCTGTATGGCCTTTGGGCTATATCTGCGCTTGCGGCGACCTCTGTCTATGCTGCCCCCGTTCAGGTGGGTGAAGCTGCAGGGTCGGCTGCCGCGTCGGTTTCGGCAGGAAGTTCCTCTGCCACCAGCGTGAGCACCGTAAGTTCTGCGGTGGGGGTGGCCCTTGCGGCGACCGGTGGTGGTGATGGTTCTAATACCGGAACGACAACCACGACAACCACCAGTACCCAGTAA	MKKVLYGLWAISALAATSVYAAPVQVGEAAGSAAASVSAGSSSATSVSTVSSAVGVALAATGGGDGSNTGTTTTTTTSTQ
Clutser13603	XT1_2_2|orf4654	hypothetical protein
	ATGGAAATGGGAAAAGTGGGCTGCGTACGATTCTGGAAAGCGGCTCGCAAAAATAGAAATCGTTCGCGTAATAACTATTTTCTCGTCAGTCTCAGGTGTATGTTGTTTGAAAAATAA	MEMGKVGCVRFWKAARKNRNRSRNNYFLVSLRCMLFEK
Clutser13604	XT1_2_2|orf0023	putative membrane protein
	GTGCTCCTTGTACCAAAAGGAGAGCGTATGAGCCTCGTGGATATCGCTATTCTTATCCTCAAACTCATTGTTGCAGCACTGCAACTACTTGATGCCGTTCTGAAATACGTTAAGTAA	MLLVPKGERMSLVDIAILILKLIVAALQLLDAVLKYVK
Clutser13605	XT1_2_2|orf4765	ilvGEDA operon leader peptide family protein
	ATGCAAGAAAATATAAAAATGACAGCCCTTCTACGAGTGATTAGCCTGGTCGTGATTAGCGTGGTGGTGATTATTATCCCACCGTGCGGGGCTGCACTTGGACGAGGAAAGGCTTAG	MQENIKMTALLRVISLVVISVVVIIIPPCGAALGRGKA
Clutser13606	XT1_2_2|orf3200	hypothetical protein SF123566_1025
	ATGTTAGAGTTATTGAAAAGTCTGGTATTCGCCGTAATCATGGTACCTGTGGTGATGGCCATCATTCTGGGTCTGATTTACGGACTGGGTGAAGTGTTCAACATTTTTTCCGGTATCGGTCAGAAAGACCAGTCCAAACAGAATCATTGA	MLELLKSLVFAVIMVPVVMAIILGLIYGLGEVFNIFSGIGQKDQSKQNH
Clutser13607	XT1_2_2|orf2466	acid-shock protein
	ATGAAAAAAGTATTAGCTCTGGTTGTTGCCGCTGCTATGGGTCTGTCTTCTGCTGCATTTGCTGCTGAAACAACTGCTACCACCGCGCCAACTGCTGCAACAACAAAAGCAGCCCCGGCGAAAACCACCCATCATAAAAAACAGCACAAAGCTGCACCGCAGAAAGCACAGGCTGCCAAAAAACACGCCAAAAAAACCACCACTAAACCGGCGGTAGAACAGAAAGCGCCAGAACAGAAAGCTCAGGCCGCTAAAAAACACACCAAAAAAGCAGCCACCAAGCCTGCCGCAGAACAGAAAGCACCAGAGCAAAAAGCTCAGGCCGCTAAAAAACACACCAAAAAACCTGTGAAACACGACTCCGCTAAACCAGCCGCTCAGCCAGCCGCATAA	MKKVLALVVAAAMGLSSAAFAAETTATTAPTAATTKAAPAKTTHHKKQHKAAPQKAQAAKKHAKKTTTKPAVEQKAPEQKAQAAKKHTKKAATKPAAEQKAPEQKAQAAKKHTKKPVKHDSAKPAAQPAA
Clutser13608	XT1_2_2|orf0236	-
	ATGAAGGTATTTATCGACGACATTGTCACCTATACCTATTACGCGAATACTCATAATAATACCCTGCTCTATAAAATCTTAAAAAGCGTCCCTGCTTTTACCTTAATCCTTTAG	MKVFIDDIVTYTYYANTHNNTLLYKILKSVPAFTLIL
Clutser13609	XT1_2_2|orf4064	hypothetical protein
	GTGCGGGCTTTTTCTTGTGTTTCCTGTACGCGTCAGCCCGCACCGTTACCTGTGGTAATGGTGATGGTTGTGGTAATGGTGATGCTGATGCGTTTCATGATGTTGTGTGCTCTGTAA	MRAFSCVSCTRQPAPLPVVMVMVVVMVMLMRFMMLCAL
Clutser13610	XT1_2_2|orf3802	-
	TTGAATTTTGTTATAAAGCTGCTCATATTCATCATTTATGTATTGATATTGTTAATTTATTCTACCAACATGGATTTCAGTGAAATTTCATTACTCATACAGAACTTCTCGCTTAAACTTTTTAATTGA	MNFVIKLLIFIIYVLILLIYSTNMDFSEISLLIQNFSLKLFN
Clutser13611	XT1_2_2|orf4187	hypothetical protein
	TTGACAAAAGAAGATCAAAAGCAGGATGAAAAGGATCGCAAGTTGGCTTTTGAGCGTTTCCCGAACCAGATATCTTATGATTATCACTTTAAATACGCCCGTAAAAACCCGTCTTTTGCCGGAATTTAG	MTKEDQKQDEKDRKLAFERFPNQISYDYHFKYARKNPSFAGI
Clutser13612	XT1_2_2|orf1411	-
	TTGCGTCAGCGAACGAAAAACAAGCGCGTTGACGATATTTTTTCATTGACCGGACTGATTAGTGAGCCGTTTCGCAGCACCGATTTGTTATTGCTGTATCTTCTGCGTGAATGA	MRQRTKNKRVDDIFSLTGLISEPFRSTDLLLLYLLRE
Clutser13613	XT1_2_2|orf2190	lipoprotein
	ATGTTAGTAACGAGCAAAAAAATGACCGCAGCCATTCTGGCGCTTACTCTGGCAATGTCTCTGAGCGCCTGCTCTAACTGGTCCAAACGCGATCGCAATACCGCTATCGGTGCCGGTGCGGGTGCAGTAGGTGGTGCAGTCCTGACCGATGGCAGCGCGCTGGGTACGCTGGGTGGTGCTGCTGTTGGTGGTATTATTGGCCATCAGGTAGGTAAATAA	MLVTSKKMTAAILALTLAMSLSACSNWSKRDRNTAIGAGAGAVGGAVLTDGSALGTLGGAAVGGIIGHQVGK
Clutser13614	XT1_2_2|orf3040	-
	ATGCAACTTTGTGAACAACTTCAAACTTCAGATGTCTCTGCGCTAAAAATCACCCCTGTTATTTCTATTTATATGATTTTCTTATATTTAATTTTGCTAAGACCGCTTTTTCTTCGCTATGACTAA	MQLCEQLQTSDVSALKITPVISIYMIFLYLILLRPLFLRYD
