# Supplementary material for: Comparative genomic analysis of Citrobacter sp. XT1-2-2 reveals insights into the molecular mechanism of microbial immobilization of heavy metals
Source: BMC Genomics. 2022 Dec 19;23:838. doi: 10.1186/s12864-022-09069-4 (PMC9764585; doi:10.1186/s12864-022-09069-4)
Supplement: Supplementary file 12 — Additional file 12: Supplementary Table S12. Pairwise digital DNA-DNA hybridization valuesbetween query genome and the selected type strains and whole genomes by Typestrain genome server. [file 12864_2022_9069_MOESM12_ESM.xlsx]

## Sheet: Sheet1
Table S11. Pairwise digital DNA-DNA hybridization values between query genome and the selected type strains and whole genomes by Type strain genome server
Type Strain Genome Server
Query strain	Subject strain	dDDH (d0, in %)	C.I. (d0, in %)	dDDH (d4, in %)	C.I. (d4, in %)	dDDH (d6, in %)	C.I. (d6, in %)	G+C content difference (in %)
'Citrobacter braakii' (NZ CP020448.2)	'Citrobacter europaeus' (NZ FLYB00000000.1)	93.1	[90.3 - 95.1]	93.5	[91.6 - 95.0]	95.2	[93.4 - 96.6]	0.14
'Klebsiella pneumoniae subsp. rhinoscleromatis SB3432' (FO203501.1)	'Klebsiella pneumoniae' (FO834906.1)	81	[77.1 - 84.4]	91.5	[89.4 - 93.3]	85.7	[82.6 - 88.4]	0.19
'Citrobacter freundii' (CP016952.1)	'Citrobacter freundii' (KQ464178.1)	59.6	[55.9 - 63.1]	91.3	[89.1 - 93.0]	65.9	[62.5 - 69.1]	0.19
'Enterobacter cloacae' (CP009756.1)	'Enterobacter cloacae subsp. cloacae ATCC 13047' (NC 014121.1)	85.9	[82.2 - 88.9]	91.2	[89.0 - 92.9]	89.6	[86.7 - 91.8]	0.24
'Citrobacter freundii' (CP016762.1)	'Citrobacter freundii' (CP016952.1)	79	[75.0 - 82.4]	90.2	[87.9 - 92.1]	83.7	[80.5 - 86.6]	0.03
'Citrobacter freundii' (CP016762.1)	'Citrobacter freundii' (KQ464178.1)	57.7	[54.1 - 61.3]	88.7	[86.3 - 90.8]	63.7	[60.4 - 66.9]	0.16
'Citrobacter sp. XT1-2-2' (CP097324)	'Citrobacter werkmanii' (NZ CP019986.1)	81.9	[78.0 - 85.2]	70.3	[67.3 - 73.2]	82.7	[79.3 - 85.5]	0.05
'Citrobacter portucalensis' (CP012554.1)	'Citrobacter freundii' (CP016952.1)	71.3	[67.3 - 74.9]	59.1	[56.3 - 61.9]	71	[67.5 - 74.2]	0.02
'Citrobacter portucalensis' (CP012554.1)	'Citrobacter freundii' (CP016762.1)	68.1	[64.2 - 71.8]	58.6	[55.8 - 61.4]	68.2	[64.7 - 71.4]	0.01
'Citrobacter portucalensis' (CP012554.1)	'Citrobacter freundii' (KQ464178.1)	50.2	[46.8 - 53.6]	58.4	[55.6 - 61.1]	51.9	[48.8 - 55.0]	0.17
'Citrobacter amalonaticus Y19' (NZ CP011132.1)	'Citrobacter farmeri' (NZ CP022695.1)	70	[66.1 - 73.7]	51.9	[49.2 - 54.6]	68	[64.6 - 71.2]	0.05
'Citrobacter sp. XT1-2-2' (CP097324)	'Citrobacter youngae ATCC 29220' (NZ ABWL00000000.2)	70.5	[66.6 - 74.2]	51.4	[48.8 - 54.1]	68.2	[64.8 - 71.5]	0.6
'Citrobacter portucalensis' (CP012554.1)	'Citrobacter braakii' (NZ CP020448.2)	69	[65.1 - 72.7]	51	[48.4 - 53.7]	66.9	[63.5 - 70.1]	0.35
'Citrobacter portucalensis' (CP012554.1)	'Citrobacter europaeus' (NZ FLYB00000000.1)	66.9	[63.1 - 70.6]	50.7	[48.0 - 53.3]	65	[61.6 - 68.2]	0.21
'Citrobacter youngae ATCC 29220' (NZ ABWL00000000.2)	'Citrobacter werkmanii' (NZ CP019986.1)	72.9	[69.0 - 76.6]	50.1	[47.5 - 52.8]	69.8	[66.4 - 73.1]	0.65
'Citrobacter freundii' (CP016762.1)	'Citrobacter braakii' (NZ CP020448.2)	69.8	[65.9 - 73.4]	49.3	[46.7 - 51.9]	66.9	[63.5 - 70.2]	0.34
'Citrobacter freundii' (CP016952.1)	'Citrobacter braakii' (NZ CP020448.2)	74.9	[71.0 - 78.5]	49.3	[46.6 - 51.9]	71.2	[67.7 - 74.4]	0.37
'Citrobacter freundii' (CP016952.1)	'Citrobacter europaeus' (NZ FLYB00000000.1)	72.2	[68.2 - 75.8]	49	[46.4 - 51.6]	68.8	[65.4 - 72.1]	0.24
'Citrobacter freundii' (CP016762.1)	'Citrobacter europaeus' (NZ FLYB00000000.1)	67.9	[64.1 - 71.6]	49	[46.3 - 51.6]	65.3	[61.9 - 68.5]	0.2
'Citrobacter freundii' (KQ464178.1)	'Citrobacter braakii' (NZ CP020448.2)	51.6	[48.2 - 55.1]	48	[45.4 - 50.6]	51.1	[48.1 - 54.2]	0.18
'Citrobacter freundii' (KQ464178.1)	'Citrobacter europaeus' (NZ FLYB00000000.1)	50	[46.6 - 53.5]	47.9	[45.3 - 50.5]	49.7	[46.7 - 52.8]	0.04
'Citrobacter werkmanii' (NZ CP019986.1)	'Citrobacter braakii' (NZ CP020448.2)	76.5	[72.5 - 80.0]	43.6	[41.1 - 46.2]	70.3	[66.8 - 73.5]	0.01
'Citrobacter werkmanii' (NZ CP019986.1)	'Citrobacter europaeus' (NZ FLYB00000000.1)	71.8	[67.8 - 75.4]	43.4	[40.9 - 46.0]	66.4	[63.1 - 69.7]	0.15
'Citrobacter sp. XT1-2-2' (CP097324)	'Citrobacter braakii' (NZ CP020448.2)	72.9	[68.9 - 76.5]	43.3	[40.7 - 45.8]	67.2	[63.8 - 70.5]	0.06
'Citrobacter portucalensis' (CP012554.1)	'Citrobacter werkmanii' (NZ CP019986.1)	69.4	[65.4 - 73.0]	43	[40.5 - 45.5]	64.3	[61.0 - 67.5]	0.36
'Citrobacter youngae ATCC 29220' (NZ ABWL00000000.2)	'Citrobacter braakii' (NZ CP020448.2)	66	[62.2 - 69.6]	43	[40.5 - 45.6]	61.7	[58.4 - 64.9]	0.66
'Citrobacter portucalensis' (CP012554.1)	'Citrobacter sp. XT1-2-2' (CP097324)	66.9	[63.0 - 70.5]	42.9	[40.4 - 45.5]	62.3	[59.0 - 65.5]	0.41
'Citrobacter youngae ATCC 29220' (NZ ABWL00000000.2)	'Citrobacter europaeus' (NZ FLYB00000000.1)	64.4	[60.6 - 68.0]	42.9	[40.4 - 45.4]	60.3	[57.0 - 63.5]	0.8
'Citrobacter sp. XT1-2-2' (CP097324)	'Citrobacter europaeus' (NZ FLYB00000000.1)	70	[66.0 - 73.6]	42.9	[40.4 - 45.5]	64.8	[61.5 - 68.0]	0.2
'Citrobacter portucalensis' (CP012554.1)	'Citrobacter youngae ATCC 29220' (NZ ABWL00000000.2)	63	[59.3 - 66.6]	42.6	[40.1 - 45.1]	59.1	[55.9 - 62.3]	1.01
'Citrobacter freundii' (CP016952.1)	'Citrobacter werkmanii' (NZ CP019986.1)	76.3	[72.3 - 79.9]	42.5	[40.0 - 45.1]	69.6	[66.2 - 72.9]	0.38
'Citrobacter freundii' (CP016762.1)	'Citrobacter sp. XT1-2-2' (CP097324)	67.8	[63.9 - 71.4]	42.3	[39.8 - 44.8]	62.8	[59.5 - 66.0]	0.4
'Citrobacter freundii' (CP016952.1)	'Citrobacter sp. XT1-2-2' (CP097324)	71.4	[67.5 - 75.1]	42.2	[39.7 - 44.8]	65.7	[62.3 - 68.9]	0.43
'Citrobacter freundii' (CP016762.1)	'Citrobacter werkmanii' (NZ CP019986.1)	73.3	[69.3 - 76.9]	42.1	[39.6 - 44.7]	67.1	[63.7 - 70.4]	0.35
'Citrobacter freundii' (CP016762.1)	'Citrobacter youngae ATCC 29220' (NZ ABWL00000000.2)	63.4	[59.7 - 67.0]	41.9	[39.4 - 44.4]	59.2	[56.0 - 62.4]	1
'Citrobacter freundii' (CP016952.1)	'Citrobacter youngae ATCC 29220' (NZ ABWL00000000.2)	66	[62.2 - 69.6]	41.9	[39.4 - 44.4]	61.2	[58.0 - 64.4]	1.03
'Citrobacter sp. XT1-2-2' (CP097324)	'Citrobacter freundii' (KQ464178.1)	51.1	[47.7 - 54.6]	41.2	[38.7 - 43.7]	48.9	[45.9 - 52.0]	0.24
'Citrobacter freundii' (KQ464178.1)	'Citrobacter werkmanii' (NZ CP019986.1)	52.9	[49.4 - 56.3]	41.1	[38.6 - 43.7]	50.4	[47.3 - 53.4]	0.19
'Citrobacter freundii' (KQ464178.1)	'Citrobacter youngae ATCC 29220' (NZ ABWL00000000.2)	48	[44.6 - 51.4]	40.8	[38.3 - 43.4]	46.2	[43.2 - 49.3]	0.84
'Citrobacter freundii' (CP016952.1)	'Citrobacter pasteurii' (NZ CDHL00000000.1)	69	[65.1 - 72.6]	40.7	[38.2 - 43.2]	63.1	[59.8 - 66.3]	0.15
'Citrobacter freundii' (CP016762.1)	'Citrobacter pasteurii' (NZ CDHL00000000.1)	66.8	[63.0 - 70.5]	40.3	[37.8 - 42.9]	61.3	[58.0 - 64.5]	0.11
'Citrobacter freundii' (KQ464178.1)	'Citrobacter pasteurii' (NZ CDHL00000000.1)	49.3	[45.9 - 52.8]	39.2	[36.7 - 41.7]	46.9	[43.9 - 49.9]	0.04
'Citrobacter portucalensis' (CP012554.1)	'Citrobacter pasteurii' (NZ CDHL00000000.1)	62.9	[59.1 - 66.4]	38.6	[36.1 - 41.1]	57.4	[54.2 - 60.6]	0.13
'Citrobacter pasteurii' (NZ CDHL00000000.1)	'Citrobacter braakii' (NZ CP020448.2)	66.7	[62.9 - 70.4]	38.5	[36.1 - 41.1]	60.4	[57.2 - 63.6]	0.22
'Citrobacter pasteurii' (NZ CDHL00000000.1)	'Citrobacter europaeus' (NZ FLYB00000000.1)	65.4	[61.6 - 69.1]	38.5	[36.0 - 41.0]	59.4	[56.1 - 62.5]	0.09
'Citrobacter youngae ATCC 29220' (NZ ABWL00000000.2)	'Citrobacter pasteurii' (NZ CDHL00000000.1)	59.5	[55.8 - 63.0]	36.5	[34.1 - 39.1]	54	[50.9 - 57.1]	0.89
'Citrobacter sp. XT1-2-2' (CP097324)	'Citrobacter pasteurii' (NZ CDHL00000000.1)	62.6	[58.8 - 66.2]	36.5	[34.1 - 39.0]	56.3	[53.2 - 59.5]	0.28
'Citrobacter pasteurii' (NZ CDHL00000000.1)	'Citrobacter werkmanii' (NZ CP019986.1)	65.4	[61.6 - 69.0]	36.3	[33.9 - 38.8]	58.4	[55.2 - 61.5]	0.23
'Citrobacter rodentium ICC168' (NC 013716.1)	'Citrobacter sedlakii NBRC 105722' (NZ BBNB00000000.1)	57.8	[54.2 - 61.3]	31.7	[29.3 - 34.2]	50.5	[47.5 - 53.6]	0
'Klebsiella pneumoniae subsp. rhinoscleromatis SB3432' (FO203501.1)	'Klebsiella aerogenes KCTC 2190' (NC 015663.1)	47	[43.6 - 50.4]	29.6	[27.2 - 32.1]	41.9	[38.9 - 44.9]	2.36
'Klebsiella pneumoniae' (FO834906.1)	'Klebsiella aerogenes KCTC 2190' (NC 015663.1)	48.3	[44.9 - 51.7]	29.6	[27.2 - 32.1]	42.8	[39.8 - 45.8]	2.55
'Citrobacter rodentium ICC168' (NC 013716.1)	'Citrobacter amalonaticus Y19' (NZ CP011132.1)	42.8	[39.4 - 46.3]	28.9	[26.5 - 31.4]	38.5	[35.5 - 41.5]	1.3
'Citrobacter rodentium ICC168' (NC 013716.1)	'Citrobacter farmeri' (NZ CP022695.1)	46.9	[43.5 - 50.3]	28.3	[26.0 - 30.8]	41.2	[38.3 - 44.3]	1.36
'Citrobacter sedlakii NBRC 105722' (NZ BBNB00000000.1)	'Citrobacter amalonaticus Y19' (NZ CP011132.1)	51.7	[48.3 - 55.2]	28.1	[25.7 - 30.6]	44.5	[41.5 - 47.6]	1.3
'Citrobacter sedlakii NBRC 105722' (NZ BBNB00000000.1)	'Citrobacter farmeri' (NZ CP022695.1)	57.2	[53.6 - 60.7]	27.6	[25.2 - 30.1]	48	[44.9 - 51.0]	1.35
'Citrobacter koseri ATCC BAA-895' (NC 009792.1)	'Citrobacter youngae ATCC 29220' (NZ ABWL00000000.2)	47.5	[44.1 - 51.0]	27.2	[24.8 - 29.7]	41.2	[38.2 - 44.2]	1.14
'Citrobacter sp. XT1-2-2' (CP097324)	'Citrobacter koseri ATCC BAA-895' (NC 009792.1)	48	[44.6 - 51.5]	27.1	[24.7 - 29.6]	41.5	[38.5 - 44.5]	1.74
'Citrobacter koseri ATCC BAA-895' (NC 009792.1)	'Citrobacter amalonaticus Y19' (NZ CP011132.1)	44.9	[41.6 - 48.4]	27.1	[24.7 - 29.6]	39.4	[36.4 - 42.4]	0.41
'Citrobacter koseri ATCC BAA-895' (NC 009792.1)	'Citrobacter braakii' (NZ CP020448.2)	48.3	[44.9 - 51.7]	27	[24.7 - 29.5]	41.6	[38.7 - 44.7]	1.8
'Citrobacter freundii' (CP016952.1)	'Citrobacter koseri ATCC BAA-895' (NC 009792.1)	48.8	[45.4 - 52.3]	27	[24.6 - 29.4]	42	[39.0 - 45.0]	2.17
'Citrobacter koseri ATCC BAA-895' (NC 009792.1)	'Citrobacter europaeus' (NZ FLYB00000000.1)	46.6	[43.2 - 50.0]	26.9	[24.5 - 29.4]	40.4	[37.4 - 43.4]	1.94
'Citrobacter freundii' (CP016762.1)	'Citrobacter koseri ATCC BAA-895' (NC 009792.1)	47.2	[43.8 - 50.7]	26.9	[24.5 - 29.4]	40.9	[37.9 - 43.9]	2.14
'Citrobacter koseri ATCC BAA-895' (NC 009792.1)	'Citrobacter werkmanii' (NZ CP019986.1)	50.5	[47.0 - 53.9]	26.9	[24.6 - 29.4]	43.1	[40.1 - 46.1]	1.79
'Citrobacter portucalensis' (CP012554.1)	'Citrobacter koseri ATCC BAA-895' (NC 009792.1)	47.2	[43.8 - 50.6]	26.9	[24.6 - 29.4]	40.9	[37.9 - 43.9]	2.15
'Citrobacter koseri ATCC BAA-895' (NC 009792.1)	'Citrobacter rodentium ICC168' (NC 013716.1)	41.7	[38.3 - 45.1]	26.9	[24.5 - 29.4]	37	[34.0 - 40.0]	0.89
'Citrobacter koseri ATCC BAA-895' (NC 009792.1)	'Citrobacter farmeri' (NZ CP022695.1)	47.4	[44.0 - 50.8]	26.8	[24.5 - 29.3]	40.9	[38.0 - 44.0]	0.46
'Citrobacter koseri ATCC BAA-895' (NC 009792.1)	'Citrobacter pasteurii' (NZ CDHL00000000.1)	51	[47.6 - 54.5]	26.4	[24.1 - 28.9]	43.2	[40.2 - 46.2]	2.03
'Citrobacter freundii' (KQ464178.1)	'Citrobacter koseri ATCC BAA-895' (NC 009792.1)	37.6	[34.3 - 41.1]	26.2	[23.8 - 28.7]	33.8	[30.8 - 36.9]	1.98
'Citrobacter koseri ATCC BAA-895' (NC 009792.1)	'Citrobacter sedlakii NBRC 105722' (NZ BBNB00000000.1)	51.6	[48.2 - 55.1]	26.1	[23.8 - 28.6]	43.4	[40.4 - 46.5]	0.89
'Citrobacter freundii' (CP016952.1)	'Citrobacter amalonaticus Y19' (NZ CP011132.1)	42.3	[38.9 - 45.8]	25.9	[23.5 - 28.3]	37	[34.0 - 40.1]	1.77
'Citrobacter youngae ATCC 29220' (NZ ABWL00000000.2)	'Citrobacter amalonaticus Y19' (NZ CP011132.1)	40.1	[36.7 - 43.5]	25.9	[23.6 - 28.4]	35.5	[32.5 - 38.5]	0.73
'Citrobacter portucalensis' (CP012554.1)	'Citrobacter amalonaticus Y19' (NZ CP011132.1)	41.7	[38.3 - 45.1]	25.9	[23.5 - 28.4]	36.6	[33.6 - 39.6]	1.75
'Citrobacter amalonaticus Y19' (NZ CP011132.1)	'Citrobacter braakii' (NZ CP020448.2)	40.9	[37.5 - 44.3]	25.6	[23.3 - 28.1]	35.9	[33.0 - 39.0]	1.39
'Citrobacter sp. XT1-2-2' (CP097324)	'Citrobacter amalonaticus Y19' (NZ CP011132.1)	41.4	[38.0 - 44.9]	25.6	[23.2 - 28.0]	36.3	[33.3 - 39.3]	1.34
'Citrobacter amalonaticus Y19' (NZ CP011132.1)	'Citrobacter werkmanii' (NZ CP019986.1)	41.5	[38.1 - 45.0]	25.6	[23.3 - 28.1]	36.4	[33.4 - 39.4]	1.39
'Citrobacter youngae ATCC 29220' (NZ ABWL00000000.2)	'Citrobacter farmeri' (NZ CP022695.1)	42.2	[38.8 - 45.6]	25.6	[23.3 - 28.1]	36.8	[33.8 - 39.8]	0.68
'Citrobacter portucalensis' (CP012554.1)	'Citrobacter farmeri' (NZ CP022695.1)	45.1	[41.7 - 48.5]	25.5	[23.2 - 28.0]	38.8	[35.8 - 41.8]	1.69
'Citrobacter rodentium ICC168' (NC 013716.1)	'Citrobacter youngae ATCC 29220' (NZ ABWL00000000.2)	38.3	[34.9 - 41.8]	25.5	[23.1 - 27.9]	34	[31.1 - 37.1]	2.03
'Citrobacter freundii' (CP016952.1)	'Citrobacter farmeri' (NZ CP022695.1)	44.3	[41.0 - 47.8]	25.5	[23.1 - 27.9]	38.2	[35.3 - 41.3]	1.71
'Citrobacter amalonaticus Y19' (NZ CP011132.1)	'Citrobacter europaeus' (NZ FLYB00000000.1)	40.2	[36.9 - 43.7]	25.5	[23.2 - 28.0]	35.4	[32.5 - 38.5]	1.53
'Citrobacter freundii' (CP016762.1)	'Citrobacter amalonaticus Y19' (NZ CP011132.1)	41.1	[37.7 - 44.6]	25.5	[23.2 - 28.0]	36	[33.1 - 39.1]	1.73
'Citrobacter pasteurii' (NZ CDHL00000000.1)	'Citrobacter amalonaticus Y19' (NZ CP011132.1)	39.1	[35.7 - 42.5]	25.4	[23.1 - 27.9]	34.6	[31.6 - 37.6]	1.62
'Citrobacter sp. XT1-2-2' (CP097324)	'Citrobacter farmeri' (NZ CP022695.1)	44.5	[41.1 - 47.9]	25.4	[23.1 - 27.9]	38.3	[35.3 - 41.3]	1.28
'Citrobacter braakii' (NZ CP020448.2)	'Citrobacter farmeri' (NZ CP022695.1)	46.1	[42.7 - 49.5]	25.3	[23.0 - 27.8]	39.3	[36.4 - 42.4]	1.34
'Citrobacter freundii' (CP016762.1)	'Citrobacter farmeri' (NZ CP022695.1)	43.3	[40.0 - 46.8]	25.3	[22.9 - 27.7]	37.5	[34.5 - 40.5]	1.68
'Citrobacter werkmanii' (NZ CP019986.1)	'Citrobacter farmeri' (NZ CP022695.1)	45.6	[42.2 - 49.0]	25.3	[22.9 - 27.7]	39	[36.0 - 42.0]	1.33
'Citrobacter farmeri' (NZ CP022695.1)	'Citrobacter europaeus' (NZ FLYB00000000.1)	44.6	[41.3 - 48.1]	25.1	[22.8 - 27.6]	38.3	[35.3 - 41.3]	1.48
'Citrobacter freundii' (CP016952.1)	'Citrobacter rodentium ICC168' (NC 013716.1)	37.5	[34.1 - 40.9]	25.1	[22.7 - 27.5]	33.3	[30.3 - 36.4]	3.07
'Citrobacter rodentium ICC168' (NC 013716.1)	'Citrobacter werkmanii' (NZ CP019986.1)	37.7	[34.3 - 41.1]	25.1	[22.8 - 27.6]	33.4	[30.5 - 36.5]	2.69
'Citrobacter pasteurii' (NZ CDHL00000000.1)	'Citrobacter farmeri' (NZ CP022695.1)	44.3	[40.9 - 47.7]	25.1	[22.8 - 27.6]	38	[35.0 - 41.1]	1.56
'Citrobacter portucalensis' (CP012554.1)	'Citrobacter rodentium ICC168' (NC 013716.1)	36.5	[33.2 - 40.0]	25	[22.7 - 27.5]	32.6	[29.7 - 35.7]	3.05
'Citrobacter youngae ATCC 29220' (NZ ABWL00000000.2)	'Citrobacter sedlakii NBRC 105722' (NZ BBNB00000000.1)	42.5	[39.2 - 46.0]	25	[22.7 - 27.5]	36.8	[33.9 - 39.9]	2.03
'Citrobacter sp. XT1-2-2' (CP097324)	'Citrobacter rodentium ICC168' (NC 013716.1)	38.6	[35.2 - 42.1]	25	[22.7 - 27.5]	34.1	[31.1 - 37.2]	2.64
'Citrobacter freundii' (KQ464178.1)	'Citrobacter amalonaticus Y19' (NZ CP011132.1)	32	[28.6 - 35.5]	24.9	[22.6 - 27.4]	29.3	[26.3 - 32.4]	1.58
'Citrobacter freundii' (CP016762.1)	'Citrobacter rodentium ICC168' (NC 013716.1)	37.3	[33.9 - 40.8]	24.9	[22.6 - 27.3]	33.1	[30.1 - 36.2]	3.03
'Citrobacter rodentium ICC168' (NC 013716.1)	'Citrobacter braakii' (NZ CP020448.2)	37.8	[34.4 - 41.3]	24.9	[22.6 - 27.4]	33.5	[30.5 - 36.5]	2.7
'Citrobacter freundii' (KQ464178.1)	'Citrobacter farmeri' (NZ CP022695.1)	33.8	[30.4 - 37.3]	24.8	[22.5 - 27.3]	30.5	[27.6 - 33.6]	1.52
'Citrobacter sp. XT1-2-2' (CP097324)	'Citrobacter sedlakii NBRC 105722' (NZ BBNB00000000.1)	43.7	[40.3 - 47.1]	24.8	[22.5 - 27.3]	37.5	[34.5 - 40.6]	2.63
'Citrobacter rodentium ICC168' (NC 013716.1)	'Citrobacter europaeus' (NZ FLYB00000000.1)	37.5	[34.1 - 41.0]	24.7	[22.4 - 27.2]	33.2	[30.3 - 36.3]	2.83
'Citrobacter sedlakii NBRC 105722' (NZ BBNB00000000.1)	'Citrobacter braakii' (NZ CP020448.2)	42.7	[39.4 - 46.2]	24.7	[22.4 - 27.2]	36.8	[33.8 - 39.9]	2.69
'Citrobacter rodentium ICC168' (NC 013716.1)	'Citrobacter pasteurii' (NZ CDHL00000000.1)	35.5	[32.1 - 39.0]	24.7	[22.4 - 27.2]	31.7	[28.8 - 34.8]	2.92
'Citrobacter sedlakii NBRC 105722' (NZ BBNB00000000.1)	'Citrobacter werkmanii' (NZ CP019986.1)	45.2	[41.8 - 48.6]	24.7	[22.3 - 27.1]	38.4	[35.5 - 41.5]	2.68
'Citrobacter portucalensis' (CP012554.1)	'Citrobacter sedlakii NBRC 105722' (NZ BBNB00000000.1)	43	[39.6 - 46.4]	24.7	[22.3 - 27.1]	37	[34.0 - 40.0]	3.04
'Klebsiella pneumoniae' (FO834906.1)	'Citrobacter koseri ATCC BAA-895' (NC 009792.1)	27.8	[24.4 - 31.4]	24.6	[22.3 - 27.1]	26	[23.1 - 29.1]	3.57
'Citrobacter sedlakii NBRC 105722' (NZ BBNB00000000.1)	'Citrobacter europaeus' (NZ FLYB00000000.1)	42.2	[38.8 - 45.6]	24.6	[22.3 - 27.1]	36.4	[33.4 - 39.4]	2.83
'Citrobacter freundii' (CP016952.1)	'Citrobacter sedlakii NBRC 105722' (NZ BBNB00000000.1)	43.1	[39.8 - 46.6]	24.6	[22.3 - 27.1]	37	[34.1 - 40.1]	3.06
'Citrobacter sedlakii NBRC 105722' (NZ BBNB00000000.1)	'Citrobacter pasteurii' (NZ CDHL00000000.1)	40.6	[37.3 - 44.1]	24.5	[22.2 - 27.0]	35.3	[32.3 - 38.4]	2.92
'Citrobacter freundii' (CP016762.1)	'Citrobacter sedlakii NBRC 105722' (NZ BBNB00000000.1)	43	[39.6 - 46.4]	24.5	[22.2 - 27.0]	36.9	[34.0 - 40.0]	3.03
'Citrobacter freundii' (KQ464178.1)	'Citrobacter rodentium ICC168' (NC 013716.1)	30.2	[26.9 - 33.8]	24.4	[22.1 - 26.8]	27.8	[24.9 - 30.9]	2.88
'Citrobacter freundii' (KQ464178.1)	'Citrobacter sedlakii NBRC 105722' (NZ BBNB00000000.1)	33.9	[30.5 - 37.4]	24	[21.7 - 26.5]	30.4	[27.5 - 33.5]	2.87
'Citrobacter freundii' (CP016952.1)	'Enterobacter cloacae subsp. cloacae ATCC 13047' (NC 014121.1)	28.3	[24.9 - 31.9]	23.8	[21.5 - 26.3]	26.2	[23.3 - 29.3]	3.13
'Citrobacter portucalensis' (CP012554.1)	'Enterobacter cloacae subsp. cloacae ATCC 13047' (NC 014121.1)	28.6	[25.3 - 32.3]	23.7	[21.4 - 26.1]	26.4	[23.6 - 29.6]	3.11
'Enterobacter cloacae' (CP009756.1)	'Citrobacter rodentium ICC168' (NC 013716.1)	28	[24.7 - 31.7]	23.6	[21.3 - 26.1]	26	[23.1 - 29.1]	0.31
'Klebsiella pneumoniae' (FO834906.1)	'Citrobacter rodentium ICC168' (NC 013716.1)	25.2	[21.8 - 28.8]	23.6	[21.3 - 26.1]	23.8	[20.9 - 26.9]	2.67
'Enterobacter cloacae' (CP009756.1)	'Citrobacter koseri ATCC BAA-895' (NC 009792.1)	33.2	[29.8 - 36.7]	23.6	[21.3 - 26.1]	29.8	[26.8 - 32.9]	1.2
'Klebsiella pneumoniae subsp. rhinoscleromatis SB3432' (FO203501.1)	'Citrobacter rodentium ICC168' (NC 013716.1)	24.6	[21.3 - 28.2]	23.6	[21.3 - 26.1]	23.3	[20.5 - 26.4]	2.49
'Citrobacter rodentium ICC168' (NC 013716.1)	'Enterobacter cloacae subsp. cloacae ATCC 13047' (NC 014121.1)	27.4	[24.0 - 31.0]	23.6	[21.3 - 26.1]	25.5	[22.6 - 28.6]	0.06
'Klebsiella pneumoniae subsp. rhinoscleromatis SB3432' (FO203501.1)	'Citrobacter koseri ATCC BAA-895' (NC 009792.1)	26.1	[22.8 - 29.8]	23.6	[21.3 - 26.1]	24.5	[21.7 - 27.6]	3.38
'Citrobacter koseri ATCC BAA-895' (NC 009792.1)	'Enterobacter cloacae subsp. cloacae ATCC 13047' (NC 014121.1)	31.9	[28.5 - 35.5]	23.5	[21.2 - 26.0]	28.8	[25.9 - 31.9]	0.96
'Citrobacter rodentium ICC168' (NC 013716.1)	'Klebsiella aerogenes KCTC 2190' (NC 015663.1)	25.1	[21.8 - 28.7]	23.4	[21.1 - 25.9]	23.7	[20.8 - 26.8]	0.12
'Citrobacter freundii' (CP016762.1)	'Enterobacter cloacae subsp. cloacae ATCC 13047' (NC 014121.1)	27.9	[24.6 - 31.5]	23.3	[21.0 - 25.8]	25.8	[23.0 - 28.9]	3.1
'Enterobacter cloacae' (CP009756.1)	'Citrobacter portucalensis' (CP012554.1)	28.4	[25.0 - 32.0]	23.3	[21.0 - 25.7]	26.2	[23.3 - 29.3]	3.35
'Enterobacter cloacae' (CP009756.1)	'Citrobacter freundii' (CP016952.1)	28.7	[25.4 - 32.3]	23.3	[21.0 - 25.7]	26.4	[23.5 - 29.5]	3.38
'Enterobacter cloacae' (CP009756.1)	'Citrobacter youngae ATCC 29220' (NZ ABWL00000000.2)	28.4	[25.1 - 32.1]	23.2	[20.9 - 25.6]	26.2	[23.3 - 29.3]	2.34
'Enterobacter cloacae subsp. cloacae ATCC 13047' (NC 014121.1)	'Citrobacter amalonaticus Y19' (NZ CP011132.1)	29.7	[26.3 - 33.3]	23.2	[20.9 - 25.7]	27.1	[24.2 - 30.2]	1.37
'Enterobacter cloacae' (CP009756.1)	'Citrobacter amalonaticus Y19' (NZ CP011132.1)	29.3	[25.9 - 32.9]	23.1	[20.8 - 25.5]	26.8	[23.9 - 29.9]	1.61
'Klebsiella pneumoniae' (FO834906.1)	'Enterobacter cloacae subsp. cloacae ATCC 13047' (NC 014121.1)	27	[23.6 - 30.6]	23.1	[20.9 - 25.6]	25.1	[22.2 - 28.2]	2.61
'Citrobacter koseri ATCC BAA-895' (NC 009792.1)	'Klebsiella aerogenes KCTC 2190' (NC 015663.1)	26.6	[23.3 - 30.3]	23.1	[20.8 - 25.5]	24.8	[21.9 - 27.9]	1.02
'Enterobacter cloacae' (CP009756.1)	'Klebsiella pneumoniae' (FO834906.1)	27.5	[24.1 - 31.1]	23.1	[20.8 - 25.6]	25.4	[22.6 - 28.5]	2.37
'Enterobacter cloacae subsp. cloacae ATCC 13047' (NC 014121.1)	'Citrobacter braakii' (NZ CP020448.2)	27.6	[24.3 - 31.3]	23.1	[20.8 - 25.6]	25.6	[22.7 - 28.7]	2.76
'Enterobacter cloacae' (CP009756.1)	'Citrobacter braakii' (NZ CP020448.2)	28.5	[25.1 - 32.1]	23.1	[20.8 - 25.6]	26.2	[23.3 - 29.3]	3
'Enterobacter cloacae subsp. cloacae ATCC 13047' (NC 014121.1)	'Citrobacter youngae ATCC 29220' (NZ ABWL00000000.2)	27.6	[24.2 - 31.2]	23.1	[20.8 - 25.6]	25.5	[22.7 - 28.6]	2.1
'Enterobacter cloacae' (CP009756.1)	'Citrobacter werkmanii' (NZ CP019986.1)	29.5	[26.2 - 33.1]	23	[20.7 - 25.5]	26.9	[24.0 - 30.1]	2.99
'Enterobacter cloacae subsp. cloacae ATCC 13047' (NC 014121.1)	'Citrobacter werkmanii' (NZ CP019986.1)	28.3	[24.9 - 31.9]	23	[20.8 - 25.5]	26.1	[23.2 - 29.2]	2.75
'Enterobacter cloacae' (CP009756.1)	'Citrobacter freundii' (CP016762.1)	28.9	[25.5 - 32.5]	23	[20.7 - 25.5]	26.5	[23.6 - 29.6]	3.34
'Citrobacter portucalensis' (CP012554.1)	'Klebsiella pneumoniae subsp. rhinoscleromatis SB3432' (FO203501.1)	23.7	[20.4 - 27.4]	23	[20.7 - 25.4]	22.5	[19.7 - 25.6]	5.53
'Enterobacter cloacae' (CP009756.1)	'Klebsiella pneumoniae subsp. rhinoscleromatis SB3432' (FO203501.1)	27.2	[23.9 - 30.9]	23	[20.8 - 25.5]	25.2	[22.4 - 28.3]	2.18
'Enterobacter cloacae subsp. cloacae ATCC 13047' (NC 014121.1)	'Citrobacter europaeus' (NZ FLYB00000000.1)	27.1	[23.7 - 30.7]	23	[20.7 - 25.4]	25.1	[22.2 - 28.2]	2.9
'Klebsiella pneumoniae' (FO834906.1)	'Citrobacter youngae ATCC 29220' (NZ ABWL00000000.2)	23.5	[20.2 - 27.1]	23	[20.7 - 25.4]	22.3	[19.5 - 25.4]	4.71
'Citrobacter sp. XT1-2-2' (CP097324)	'Enterobacter cloacae subsp. cloacae ATCC 13047' (NC 014121.1)	28.4	[25.0 - 32.0]	23	[20.7 - 25.4]	26.1	[23.2 - 29.2]	2.7
'Klebsiella pneumoniae subsp. rhinoscleromatis SB3432' (FO203501.1)	'Enterobacter cloacae subsp. cloacae ATCC 13047' (NC 014121.1)	26.4	[23.1 - 30.1]	23	[20.8 - 25.5]	24.6	[21.8 - 27.7]	2.42
'Enterobacter cloacae subsp. cloacae ATCC 13047' (NC 014121.1)	'Citrobacter pasteurii' (NZ CDHL00000000.1)	27	[23.7 - 30.6]	22.9	[20.6 - 25.3]	25	[22.2 - 28.1]	2.99
'Klebsiella pneumoniae subsp. rhinoscleromatis SB3432' (FO203501.1)	'Citrobacter youngae ATCC 29220' (NZ ABWL00000000.2)	22.9	[19.6 - 26.5]	22.9	[20.6 - 25.3]	21.8	[19.0 - 24.9]	4.52
'Enterobacter cloacae' (CP009756.1)	'Citrobacter sp. XT1-2-2' (CP097324)	29.6	[26.2 - 33.2]	22.9	[20.6 - 25.4]	27	[24.1 - 30.1]	2.94
'Klebsiella aerogenes KCTC 2190' (NC 015663.1)	'Citrobacter braakii' (NZ CP020448.2)	24.4	[21.1 - 28.1]	22.9	[20.6 - 25.4]	23.1	[20.3 - 26.2]	2.82
'Klebsiella pneumoniae' (FO834906.1)	'Citrobacter amalonaticus Y19' (NZ CP011132.1)	24	[20.7 - 27.6]	22.9	[20.6 - 25.3]	22.7	[19.9 - 25.8]	3.98
'Klebsiella aerogenes KCTC 2190' (NC 015663.1)	'Citrobacter youngae ATCC 29220' (NZ ABWL00000000.2)	24.7	[21.4 - 28.4]	22.8	[20.6 - 25.3]	23.3	[20.5 - 26.4]	2.16
'Citrobacter sp. XT1-2-2' (CP097324)	'Klebsiella aerogenes KCTC 2190' (NC 015663.1)	25.1	[21.7 - 28.7]	22.8	[20.5 - 25.3]	23.6	[20.7 - 26.7]	2.76
'Klebsiella pneumoniae subsp. rhinoscleromatis SB3432' (FO203501.1)	'Citrobacter amalonaticus Y19' (NZ CP011132.1)	23.5	[20.2 - 27.1]	22.8	[20.5 - 25.2]	22.3	[19.5 - 25.4]	3.79
'Klebsiella aerogenes KCTC 2190' (NC 015663.1)	'Citrobacter werkmanii' (NZ CP019986.1)	24.4	[21.1 - 28.0]	22.8	[20.5 - 25.3]	23	[20.2 - 26.1]	2.81
'Enterobacter cloacae subsp. cloacae ATCC 13047' (NC 014121.1)	'Citrobacter farmeri' (NZ CP022695.1)	31.2	[27.8 - 34.8]	22.8	[20.5 - 25.2]	28.1	[25.2 - 31.2]	1.42
'Enterobacter cloacae' (CP009756.1)	'Citrobacter pasteurii' (NZ CDHL00000000.1)	27.4	[24.0 - 31.0]	22.8	[20.5 - 25.2]	25.3	[22.4 - 28.4]	3.23
'Enterobacter cloacae subsp. cloacae ATCC 13047' (NC 014121.1)	'Citrobacter sedlakii NBRC 105722' (NZ BBNB00000000.1)	31.7	[28.4 - 35.3]	22.8	[20.5 - 25.3]	28.5	[25.6 - 31.6]	0.07
'Enterobacter cloacae' (CP009756.1)	'Citrobacter sedlakii NBRC 105722' (NZ BBNB00000000.1)	34	[30.6 - 37.5]	22.8	[20.5 - 25.2]	30.1	[27.1 - 33.2]	0.31
'Enterobacter cloacae' (CP009756.1)	'Citrobacter europaeus' (NZ FLYB00000000.1)	28.1	[24.7 - 31.7]	22.8	[20.6 - 25.3]	25.8	[22.9 - 28.9]	3.14
'Klebsiella pneumoniae' (FO834906.1)	'Citrobacter braakii' (NZ CP020448.2)	24.4	[21.1 - 28.1]	22.7	[20.4 - 25.2]	23	[20.2 - 26.1]	5.37
'Enterobacter cloacae' (CP009756.1)	'Citrobacter farmeri' (NZ CP022695.1)	32.3	[28.9 - 35.9]	22.7	[20.4 - 25.2]	28.9	[26.0 - 32.0]	1.66
'Citrobacter freundii' (CP016952.1)	'Klebsiella pneumoniae' (FO834906.1)	23.6	[20.3 - 27.2]	22.7	[20.4 - 25.2]	22.4	[19.6 - 25.5]	5.74
'Klebsiella pneumoniae subsp. rhinoscleromatis SB3432' (FO203501.1)	'Citrobacter braakii' (NZ CP020448.2)	23.5	[20.2 - 27.2]	22.7	[20.4 - 25.1]	22.3	[19.5 - 25.4]	5.18
'Citrobacter freundii' (CP016952.1)	'Klebsiella aerogenes KCTC 2190' (NC 015663.1)	25.2	[21.8 - 28.8]	22.7	[20.4 - 25.1]	23.6	[20.8 - 26.7]	3.19
'Citrobacter freundii' (KQ464178.1)	'Enterobacter cloacae subsp. cloacae ATCC 13047' (NC 014121.1)	23.5	[20.2 - 27.1]	22.7	[20.4 - 25.1]	22.3	[19.5 - 25.4]	2.94
'Klebsiella pneumoniae subsp. rhinoscleromatis SB3432' (FO203501.1)	'Citrobacter werkmanii' (NZ CP019986.1)	23	[19.7 - 26.6]	22.7	[20.4 - 25.1]	21.9	[19.1 - 25.0]	5.17
'Klebsiella pneumoniae' (FO834906.1)	'Citrobacter werkmanii' (NZ CP019986.1)	23.6	[20.4 - 27.3]	22.7	[20.4 - 25.2]	22.4	[19.6 - 25.5]	5.36
'Citrobacter portucalensis' (CP012554.1)	'Klebsiella pneumoniae' (FO834906.1)	24	[20.7 - 27.6]	22.7	[20.4 - 25.1]	22.7	[19.9 - 25.8]	5.72
'Klebsiella pneumoniae' (FO834906.1)	'Citrobacter sedlakii NBRC 105722' (NZ BBNB00000000.1)	26.5	[23.2 - 30.2]	22.7	[20.4 - 25.1]	24.7	[21.8 - 27.8]	2.68
'Enterobacter cloacae' (CP009756.1)	'Citrobacter freundii' (KQ464178.1)	24.3	[21.0 - 28.0]	22.6	[20.4 - 25.1]	23	[20.1 - 26.1]	3.18
'Citrobacter sp. XT1-2-2' (CP097324)	'Klebsiella pneumoniae subsp. rhinoscleromatis SB3432' (FO203501.1)	23.4	[20.1 - 27.0]	22.6	[20.4 - 25.1]	22.2	[19.4 - 25.3]	5.12
'Klebsiella pneumoniae subsp. rhinoscleromatis SB3432' (FO203501.1)	'Citrobacter sedlakii NBRC 105722' (NZ BBNB00000000.1)	25.7	[22.3 - 29.3]	22.6	[20.3 - 25.1]	24	[21.1 - 27.1]	2.49
'Citrobacter sp. XT1-2-2' (CP097324)	'Klebsiella pneumoniae' (FO834906.1)	24	[20.7 - 27.6]	22.6	[20.3 - 25.1]	22.7	[19.8 - 25.8]	5.31
'Klebsiella aerogenes KCTC 2190' (NC 015663.1)	'Citrobacter amalonaticus Y19' (NZ CP011132.1)	24.8	[21.5 - 28.5]	22.6	[20.4 - 25.1]	23.3	[20.5 - 26.4]	1.43
'Klebsiella pneumoniae subsp. rhinoscleromatis SB3432' (FO203501.1)	'Citrobacter farmeri' (NZ CP022695.1)	24.3	[21.0 - 28.0]	22.6	[20.3 - 25.1]	22.9	[20.1 - 26.0]	3.84
'Enterobacter cloacae subsp. cloacae ATCC 13047' (NC 014121.1)	'Klebsiella aerogenes KCTC 2190' (NC 015663.1)	27.8	[24.5 - 31.5]	22.6	[20.3 - 25.0]	25.6	[22.7 - 28.7]	0.06
'Citrobacter freundii' (CP016762.1)	'Klebsiella pneumoniae' (FO834906.1)	23.3	[20.0 - 27.0]	22.6	[20.3 - 25.0]	22.2	[19.4 - 25.3]	5.71
'Citrobacter portucalensis' (CP012554.1)	'Klebsiella aerogenes KCTC 2190' (NC 015663.1)	24.8	[21.5 - 28.4]	22.6	[20.3 - 25.1]	23.3	[20.5 - 26.4]	3.17
'Citrobacter freundii' (CP016762.1)	'Klebsiella aerogenes KCTC 2190' (NC 015663.1)	24.4	[21.1 - 28.1]	22.6	[20.3 - 25.0]	23	[20.2 - 26.1]	3.16
'Citrobacter freundii' (CP016952.1)	'Klebsiella pneumoniae subsp. rhinoscleromatis SB3432' (FO203501.1)	23.5	[20.2 - 27.2]	22.6	[20.3 - 25.1]	22.3	[19.5 - 25.4]	5.55
'Enterobacter cloacae' (CP009756.1)	'Klebsiella aerogenes KCTC 2190' (NC 015663.1)	29.3	[25.9 - 32.9]	22.6	[20.4 - 25.1]	26.7	[23.8 - 29.8]	0.18
'Klebsiella pneumoniae' (FO834906.1)	'Citrobacter farmeri' (NZ CP022695.1)	25.1	[21.7 - 28.7]	22.5	[20.2 - 25.0]	23.5	[20.7 - 26.6]	4.03
'Klebsiella aerogenes KCTC 2190' (NC 015663.1)	'Citrobacter europaeus' (NZ FLYB00000000.1)	23.7	[20.4 - 27.4]	22.5	[20.3 - 25.0]	22.5	[19.6 - 25.5]	2.96
'Citrobacter freundii' (CP016762.1)	'Klebsiella pneumoniae subsp. rhinoscleromatis SB3432' (FO203501.1)	23.3	[20.1 - 27.0]	22.5	[20.2 - 24.9]	22.2	[19.4 - 25.2]	5.52
'Klebsiella pneumoniae subsp. rhinoscleromatis SB3432' (FO203501.1)	'Citrobacter europaeus' (NZ FLYB00000000.1)	23.1	[19.8 - 26.7]	22.5	[20.2 - 24.9]	22	[19.2 - 25.0]	5.32
'Klebsiella aerogenes KCTC 2190' (NC 015663.1)	'Citrobacter sedlakii NBRC 105722' (NZ BBNB00000000.1)	26.1	[22.7 - 29.7]	22.5	[20.3 - 25.0]	24.3	[21.4 - 27.4]	0.13
'Klebsiella pneumoniae' (FO834906.1)	'Citrobacter europaeus' (NZ FLYB00000000.1)	23.8	[20.5 - 27.5]	22.5	[20.3 - 25.0]	22.5	[19.7 - 25.6]	5.51
'Klebsiella aerogenes KCTC 2190' (NC 015663.1)	'Citrobacter farmeri' (NZ CP022695.1)	25.7	[22.4 - 29.4]	22.4	[20.1 - 24.8]	24	[21.1 - 27.1]	1.48
'Klebsiella aerogenes KCTC 2190' (NC 015663.1)	'Citrobacter pasteurii' (NZ CDHL00000000.1)	24.3	[21.0 - 28.0]	22.4	[20.1 - 24.8]	22.9	[20.1 - 26.0]	3.05
'Klebsiella pneumoniae' (FO834906.1)	'Citrobacter pasteurii' (NZ CDHL00000000.1)	24	[20.6 - 27.6]	22.3	[20.0 - 24.7]	22.6	[19.8 - 25.7]	5.59
'Klebsiella pneumoniae subsp. rhinoscleromatis SB3432' (FO203501.1)	'Citrobacter pasteurii' (NZ CDHL00000000.1)	23.1	[19.8 - 26.7]	22.2	[20.0 - 24.7]	21.9	[19.1 - 25.0]	5.41
'Citrobacter freundii' (KQ464178.1)	'Klebsiella aerogenes KCTC 2190' (NC 015663.1)	21.1	[17.9 - 24.8]	22.1	[19.8 - 24.5]	20.4	[17.6 - 23.4]	3
'Klebsiella pneumoniae' (FO834906.1)	'Citrobacter freundii' (KQ464178.1)	20.6	[17.4 - 24.2]	22	[19.8 - 24.5]	19.9	[17.1 - 22.9]	5.55
'Klebsiella pneumoniae subsp. rhinoscleromatis SB3432' (FO203501.1)	'Citrobacter freundii' (KQ464178.1)	20.5	[17.3 - 24.1]	21.9	[19.7 - 24.4]	19.8	[17.1 - 22.8]	5.36
